# Supplementary material for: Differentially Expressed Circular RNA Profile Signatures Identified in Prolificacy Trait of Yunshang Black Goat Ovary at Estrus Cycle
Source: Front Physiol. 2022 Apr 4;13:820459. doi: 10.3389/fphys.2022.820459 (PMC9049588; doi:10.3389/fphys.2022.820459)
Supplement: Supplementary file 1 [file Table2.XLSX]

## Sheet: Sheet1
miRNA name	circRNA ID
chi-let-7g-3p	chi-circFOXN3
chi-let-7g-3p	chi-circLOC102179243
chi-miR-1249	chi-circNDST1
chi-miR-1249	chi-circPPP3CC
chi-miR-124a	chi-circADGRA3
chi-miR-1271-3p	chi-circPTPRF
chi-miR-127-5p	chi-circPDE5A
chi-miR-127-5p	chi-circSLC16A12
chi-miR-128-5p	chi-circASB1
chi-miR-128-5p	chi-circPPP1R37
chi-miR-128-5p	chi-circRASGRF2
chi-miR-128-5p	chi-circSDK1
chi-miR-128-5p	chi-circSULF1
chi-miR-129-3p	chi-circC2H2orf76
chi-miR-129-3p	chi-circDUS2
chi-miR-129-3p	chi-circGPR137B
chi-miR-129-3p	chi-circMYSM1
chi-miR-129-3p	chi-circSVEP1
chi-miR-129-5p	chi-circTAF9B
chi-miR-1296	chi-circKDM5C
chi-miR-1306-5p	chi-circFDXR
chi-miR-1306-5p	chi-circIGDCC4
chi-miR-1306-5p	chi-circPTPN13
chi-miR-1307-3p	chi-circABCC1
chi-miR-1307-3p	chi-circWDR60
chi-miR-133a-3p	chi-circAKAP10
chi-miR-133b	chi-circAKAP10
chi-miR-1343	chi-circ-0031990
chi-miR-1343	chi-circCEP112
chi-miR-1343	chi-circGLI3
chi-miR-1343	chi-circLANCL2
chi-miR-1343	chi-circLOC102182379
chi-miR-1343	chi-circPRKCE
chi-miR-1343	chi-circTDP1
chi-miR-1343	chi-circTEX2
chi-miR-1343	chi-circTHAP4
chi-miR-1343	chi-circTOM1L1
chi-miR-1343	chi-circURB1
chi-miR-145-5p	chi-circSMAD1
chi-miR-188-3p	chi-circLOC106502060
chi-miR-188-5p	chi-circPGAP1
chi-miR-188-5p	chi-circSCYL3
chi-miR-193a	chi-circACBD6
chi-miR-193a	chi-circOMA1
chi-miR-193b-3p	chi-circACBD6
chi-miR-193b-3p	chi-circC23H6orf106
chi-miR-193b-3p	chi-circFBXO38
chi-miR-193b-3p	chi-circOMA1
chi-miR-193b-5p	chi-circBICC1
chi-miR-193b-5p	chi-circLOC100861018
chi-miR-193b-5p	chi-circRAD17
chi-miR-193b-5p	chi-circSGMS1
chi-miR-197-5p	chi-circBANP
chi-miR-197-5p	chi-circBRWD1
chi-miR-197-5p	chi-circIGDCC4
chi-miR-197-5p	chi-circMED17
chi-miR-197-5p	chi-circPAPD7
chi-miR-197-5p	chi-circPDPK1
chi-miR-197-5p	chi-circPRMT2
chi-miR-197-5p	chi-circWDR60
chi-miR-204-3p	chi-circARHGEF28
chi-miR-204-3p	chi-circFANCC
chi-miR-204-3p	chi-circICA1
chi-miR-204-3p	chi-circROR1
chi-miR-204-3p	chi-circSTT3B
chi-miR-204-3p	chi-circTRAF3IP2
chi-miR-204-3p	chi-circUHRF1BP1L
chi-miR-21-3p	chi-circUTP20
chi-miR-214-5p	chi-circIGF1R
chi-miR-214-5p	chi-circRBM5
chi-miR-22-3p	chi-circ_0027702
chi-miR-22-3p	chi-circCUTC
chi-miR-22-3p	chi-circLMBR1
chi-miR-22-3p	chi-circPABPC1
chi-miR-22-3p	chi-circRFX7
chi-miR-22-3p	chi-circSCFD2
chi-miR-2331	chi-circCREB3L2
chi-miR-2331	chi-circSBF2
chi-miR-2331	chi-circZNF276
chi-miR-27a-5p	chi-circZNF827
chi-miR-296-3p	chi-circGFM1
chi-miR-296-3p	chi-circRBM6
chi-miR-296-3p	chi-circST6GAL2
chi-miR-320-3p	chi-circBRE
chi-miR-320-3p	chi-circSLC7A11
chi-miR-320-3p	chi-circTNS3
chi-miR-324-3p	chi-circAAK1
chi-miR-324-3p	chi-circABCC1
chi-miR-324-3p	chi-circANGPT4
chi-miR-324-3p	chi-circANKRD46
chi-miR-324-3p	chi-circARID1B
chi-miR-324-3p	chi-circCBLB
chi-miR-324-3p	chi-circDOCK1
chi-miR-324-3p	chi-circFAM117B
chi-miR-324-3p	chi-circFAM3A
chi-miR-324-3p	chi-circFBN2
chi-miR-324-3p	chi-circFBXW4
chi-miR-324-3p	chi-circITIH5
chi-miR-324-3p	chi-circLOC102172613
chi-miR-324-3p	chi-circLOC102190297
chi-miR-324-3p	chi-circMARK3
chi-miR-324-3p	chi-circMTRF1L
chi-miR-324-3p	chi-circPRMT2
chi-miR-324-3p	chi-circRANBP3
chi-miR-324-3p	chi-circTBL1XR1
chi-miR-324-3p	chi-circTDP1
chi-miR-324-3p	chi-circTNRC6C
chi-miR-324-5p	chi-circRPRD1B
chi-miR-324-5p	chi-circVPS13D
chi-miR-326-3p	chi-circ-0029256
chi-miR-326-3p	chi-circASB1
chi-miR-326-3p	chi-circCFLAR
chi-miR-326-3p	chi-circCNTROB
chi-miR-326-3p	chi-circFAM13C
chi-miR-326-3p	chi-circFARSA
chi-miR-326-3p	chi-circGOSR2
chi-miR-326-3p	chi-circIGDCC4
chi-miR-326-3p	chi-circKMT2C
chi-miR-326-3p	chi-circLOC102169045
chi-miR-326-3p	chi-circLOC102179628
chi-miR-326-3p	chi-circPRMT2
chi-miR-326-3p	chi-circST5
chi-miR-326-3p	chi-circTANC1
chi-miR-328-3p	chi-circBTAF1
chi-miR-328-3p	chi-circFREM1
chi-miR-328-3p	chi-circMYRF
chi-miR-331-3p	chi-circDDR2
chi-miR-331-3p	chi-circDOCK1
chi-miR-331-3p	chi-circMAPK9
chi-miR-331-3p	chi-circSPATA7
chi-miR-33b-3p	chi-circXRCC5
chi-miR-342-5p	chi-circSCMH1
chi-miR-346-5p	chi-circALDH1A2
chi-miR-346-5p	chi-circCHD2
chi-miR-346-5p	chi-circSH3RF1
chi-miR-363-5p	chi-circCOL15A1
chi-miR-363-5p	chi-circRBM33
chi-miR-380-5p	chi-circENOPH1
chi-miR-380-5p	chi-circLOC102190533
chi-miR-380-5p	chi-circPSMC1
chi-miR-380-5p	chi-circTANC1
chi-miR-410-5p	chi-circTTC28
chi-miR-423-3p	chi-circAMBRA1
chi-miR-423-3p	chi-circERCC3
chi-miR-423-3p	chi-circGAK
chi-miR-423-3p	chi-circKAZN
chi-miR-423-3p	chi-circTPM2
chi-miR-449b-3p	chi-circBOC
chi-miR-485-5p	chi-circGYG2
chi-miR-491-5p	chi-circFOXN3
chi-miR-491-5p	chi-circPTGIS
chi-miR-491-5p	chi-circSCUBE2
chi-miR-500-3p	chi-circMARC2
chi-miR-502b-3p	chi-circATP6V0A2
chi-miR-502b-3p	chi-circZNF565
chi-miR-532-3p	chi-circFBXW7
chi-miR-532-3p	chi-circHEBP1
chi-miR-532-3p	chi-circMCTP1
chi-miR-532-3p	chi-circMTUS1
chi-miR-532-3p	chi-circWWOX
chi-miR-543-5p	chi-circMYCBP2
chi-miR-665	chi-circCDYL
chi-miR-665	chi-circCSPP1
chi-miR-665	chi-circLOC102178253
chi-miR-665	chi-circSCMH1
chi-miR-665	chi-circTM6SF1
chi-miR-671-3p	chi-circFDXR
chi-miR-671-3p	chi-circIL27RA
chi-miR-671-5p	chi-circABCG2
chi-miR-671-5p	chi-circCOL5A2
chi-miR-671-5p	chi-circCTSO
chi-miR-671-5p	chi-circFAH
chi-miR-671-5p	chi-circGET4
chi-miR-671-5p	chi-circGPR107
chi-miR-671-5p	chi-circMYCBP2
chi-miR-671-5p	chi-circSRBD1
chi-miR-671-5p	chi-circSYNRG
chi-miR-873-3p	chi-circFRY
chi-miR-873-3p	chi-circRAPGEF6
chi-miR-873-3p	chi-circTMTC1
chi-miR-874-3p	chi-circCNOT2
chi-miR-874-3p	chi-circGALNT1
chi-miR-874-3p	chi-circLOC102178253
chi-miR-874-3p	chi-circLOC106503347
chi-miR-874-3p	chi-circMEGF8
chi-miR-874-3p	chi-circSETD7
chi-miR-874-3p	chi-circSNX29
chi-miR-874-3p	chi-circSUSD6
chi-miR-874-3p	chi-circTYK2
chi-miR-874-3p	chi-circZBTB44
chi-miR-874-3p	chi-circZNF451
chi-miR-874-5p	chi-circAGO3
chi-miR-874-5p	chi-circCHD6
chi-miR-874-5p	chi-circCOL5A2
chi-miR-874-5p	chi-circFAM120C
chi-miR-874-5p	chi-circFURIN
chi-miR-874-5p	chi-circLPAR1
chi-miR-874-5p	chi-circMFSD14A
chi-miR-874-5p	chi-circPOLR3D
chi-miR-874-5p	chi-circRBM33
chi-miR-874-5p	chi-circSAFB2
chi-miR-874-5p	chi-circSMARCC1
chi-miR-874-5p	chi-circSPARCL1
chi-miR-877-3p	chi-circACBD3
chi-miR-877-3p	chi-circPOLR3D
chi-miR-877-3p	chi-circSAFB
chi-miR-93-3p	chi-circCTSO
chi-miR-93-3p	chi-circFNDC3B
chi-miR-93-3p	chi-circPIK3CA
chi-miR-93-3p	chi-circRAPH1
chi-miR-93-3p	chi-circRNF19A
chi-miR-93-3p	chi-circTBCK
chi-miR-93-3p	chi-circUSP37
chi-miR-93-3p	chi-circZC3H11A
