# Supplementary material for: Differentially Expressed Circular RNA Profile Signatures Identified in Prolificacy Trait of Yunshang Black Goat Ovary at Estrus Cycle
Source: Front Physiol. 2022 Apr 4;13:820459. doi: 10.3389/fphys.2022.820459 (PMC9049588; doi:10.3389/fphys.2022.820459)
Supplement: Supplementary file 3 [file Table1.XLSX]

## Sheet: HF vs. HL
ID	HL-ova-readcount	HF-ova-readcount	log2FoldChange	pval	padj
chi-circCPEB2	103.557	3.2648	-5.0136	9.7798e-31	5.8845e-27
chi-circMTCL1	477.954	124.943	-1.9369	4.4618e-21	1.3423e-17
chi-circRMDN2	374.228	92.7178	-2.0068	2.3306e-17	4.6745e-14
chi-circCOL15A1	123.311	14.2684	-3.1436	2.2954e-16	3.4528e-13
chi-circSLC16A12	31.5141	0	-7.7503	6.9568e-16	8.3718e-13
chi-circSPAG17	15.2893	0	-6.7078	6.4677e-11	6.486e-08
chi-circLOC108636462	22.9242	1.79715	-3.6458	9.1804e-11	7.8912e-08
chi-circADAMTS9	77.6534	23.636	-1.6721	1.3578e-10	1.0213e-07
chi-circLOC108636462	13.8531	0	-6.5864	5.2674e-10	3.5215e-07
chi-circTC2N	67.2463	9.47278	-2.7694	1.7346e-09	1.0437e-06
chi-circRMDN2	69.6256	14.2069	-2.2554	4.848e-09	2.6519e-06
chi-circADAMTS9	31.9509	8.92992	-1.8299	2.0925e-08	1.0492e-05
chi-circLOC105608356	1.34027	20.7092	4.115	2.9151e-08	1.3492e-05
chi-circTCF23	9.43545	0	-5.9895	5.3609e-08	2.304e-05
chi-circLDLR	16.6082	0.990812	-4.3573	2.4426e-07	9.1856e-05
chi-circLOC106503383	18.6101	3.22269	-2.5345	2.3399e-07	9.1856e-05
chi-circPTGIS	22.1804	5.42422	-2.0976	3.3051e-06	0.0011698
chi-circKIAA1324	16.708	1.24327	-3.7694	3.9666e-06	0.0013259
chi-circADAMTS9	73.9522	35.5627	-1.0441	5.4653e-06	0.0017308
chi-circPCCB	5.0875	0	-5.1446	8.1829e-06	0.0024618
chi-circDOCK10	5.33776	0	-5.1912	8.9101e-06	0.002553
chi-circCOL15A1	22.7776	5.83255	-2.0083	9.6742e-06	0.0026459
chi-circLOC108636462	92.4091	5.26786	-4.1484	1.307e-05	0.0032768
chi-circFLT1	21.3378	6.02613	-1.9143	1.2756e-05	0.0032768
chi-circADAMTS9	113.859	49.8959	-1.1936	1.6953e-05	0.0040802
chi-circUBAP2	55.1496	24.7995	-1.1208	2.4281e-05	0.0056192
chi-circFAM19A4	10.0791	0.82749	-3.4742	3.1529e-05	0.0070263
chi-circC22H3orf67	19.8964	4.15955	-2.126	3.7642e-05	0.008089
chi-circSMAD6	9.93132	1.0343	-3.197	4.3332e-05	0.0089906
chi-circSMAD1	80.5843	39.8836	-1.003	4.6853e-05	0.0093971
chi-circSUPT3H	43.7158	19.1633	-1.1558	8.3191e-05	0.016147
chi-circWDR7	14.3698	3.23897	-2.2014	8.9217e-05	0.016776
chi-circKIT	15.3934	1.32967	-3.3846	9.4065e-05	0.017151
chi-circACACB	0	4.9058	4.437	0.00010674	0.01889
chi-circDCBLD2	12.9153	2.10887	-2.781	0.00013137	0.021957
chi-circRAP1B	0.626661	10.9511	3.6969	0.00012796	0.021957
chi-circRIMS2	19.4049	6.41148	-1.5878	0.00015396	0.025037
chi-circARHGAP29	14.1048	3.9642	-1.7635	0.00016958	0.026162
chi-circFAM129A	17.265	3.64922	-2.2375	0.0001671	0.026162
chi-circRFWD2	0	4.60145	4.3862	0.00019912	0.029953
chi-circDSEL	0	5.77035	4.7069	0.00021703	0.031851
chi-circTCF12	6.70419	21.4819	1.7292	0.00022809	0.032241
chi-circRCBTB1	0	4.33603	4.277	0.00023577	0.032241
chi-circNR5A2	12.2208	1.28854	-3.2245	0.00023488	0.032241
chi-circST6GALNAC3	9.87291	1.36256	-2.7483	0.00026078	0.03487
chi-circZNF536	0	4.41428	4.2903	0.00030398	0.039762
chi-circPTPRM	32.0456	15.9751	-0.9745	0.00034501	0.044168
chi-circLDB2	17.0284	4.43327	-2.0163	0.00036353	0.044641
chi-circTC2N	9.19459	1.09623	-2.9248	0.00035954	0.044641
chi-circSETDB2	21.7321	8.82872	-1.3265	0.00037574	0.045217
chi-circNAB1	23.101	8.75743	-1.3172	0.00043669	0.050887
chi-circARRDC4	18.6892	7.16377	-1.3165	0.00043977	0.050887
chi-circDDAH1	6.73388	0.401741	-3.5808	0.00047433	0.05385
chi-circTIAM1	10.4578	1.02579	-3.2043	0.00050191	0.054094
chi-circCALCRL	13.7544	4.3498	-1.661	0.00050345	0.054094
chi-circSTT3B	15.2334	3.71277	-1.9415	0.00050137	0.054094
chi-circLOC108636462	6.10418	0.589773	-3.6256	0.00059118	0.06126
chi-circLOC108636462	61.6478	5.06061	-3.6274	0.00059845	0.06126
chi-circGREB1	33.0859	75.6457	1.1933	0.00060069	0.06126
chi-circHECW2	12.1211	1.93821	-2.5011	0.00063081	0.062223
chi-circITGA1	19.6788	6.87914	-1.4994	0.00062587	0.062223
chi-circ0013017	0.821477	9.61959	3.3802	0.00064668	0.06276
chi-circPPP1R12B	1.90243	10.506	2.3665	0.00071911	0.06868
chi-circNUBPL	0	4.17225	4.2124	0.00073979	0.06875
chi-circCASK	0	3.73896	4.0735	0.00074269	0.06875
chi-circNCAPG	32.228	15.3993	-1.072	0.00076676	0.069903
chi-circSNRK	253.795	155.694	-0.70495	0.00079815	0.071679
chi-circSUGCT	30.7607	12.7544	-1.2601	0.00095977	0.084925
chi-circCOL4A4	1.91338	11.2373	2.5728	0.00099958	0.087166
chi-circLNPEP	10.314	3.19228	-1.6844	0.0010216	0.087814
chi-circARHGAP10	34.3711	58.5729	0.77046	0.0011581	0.098143
chi-circHECW2	5.86835	0.301305	-3.8279	0.0012043	0.099999
chi-circMYO5A	13.0045	3.72185	-1.897	0.0012132	0.099999
chi-circTTC27	90.2588	149.508	0.72211	0.0012621	0.10262
chi-circLRIG1	29.7277	11.6086	-1.31	0.0013072	0.10488
chi-circZFYVE16	5.42509	0.20087	-4.118	0.0013282	0.10516
chi-circCD58	5.64987	0.594052	-3.2236	0.0014429	0.11275
chi-circSUCLG2	7.70279	1.17108	-2.4876	0.0014757	0.11383
chi-circLETMD1	26.9381	13.8294	-1.0008	0.0015439	0.115
chi-circUSP39	14.7326	4.2466	-1.7296	0.0015368	0.115
chi-circIL1R1	8.55062	1.66893	-2.327	0.0015755	0.115
chi-circARHGAP10	40.2403	22.1351	-0.87696	0.0015864	0.115
chi-circZNF423	17.6093	5.8876	-1.629	0.0015537	0.115
chi-circCPQ	17.7282	39.3406	1.168	0.0016646	0.11924
chi-circUBE2V2	3.17518	12.5156	1.9635	0.0017935	0.12696
chi-circPRSS12	0.410738	5.81851	3.522	0.0018525	0.12961
chi-circROCK1	0.469996	6.39752	3.2497	0.0019401	0.13418
chi-circWWTR1	1.24448	6.9436	2.6129	0.0020318	0.13715
chi-circGSTCD	0	3.33722	3.8928	0.0020642	0.13715
chi-circRMDN2	15.4763	4.65046	-1.7044	0.0020743	0.13715
chi-circZNF215	8.91571	27.4257	1.6292	0.0020498	0.13715
chi-circLOC113880910	0.739662	6.39227	3.1463	0.0021519	0.1403
chi-circCNOT6L	1.16173	6.91851	3.1706	0.0021686	0.1403
chi-circDOCK1	408.456	557.898	0.45153	0.0021955	0.14054
chi-circMPP6	0.469996	6.43999	3.3031	0.0022329	0.14142
chi-circNAV3	9.10176	2.10324	-2.0746	0.0023244	0.14307
chi-circARHGAP12	1.62564	8.62585	2.4195	0.0023302	0.14307
chi-circIVNS1ABP	63.1577	98.8298	0.65018	0.0022986	0.14307
chi-circACO1	0	3.42017	3.9262	0.00244	0.1483
chi-circPHF21A	1415.77	1751.8	0.30821	0.0024722	0.14875
chi-circCASC4	72.2745	46.7053	-0.62184	0.0025557	0.15226
chi-circTRANK1	0	3.28973	3.887	0.0026025	0.15352
chi-circHECW2	8.09013	1.51909	-2.5446	0.0027418	0.15795
chi-circB3GLCT	0	3.24958	3.8462	0.0027563	0.15795
chi-circPANK2	115.831	70.2742	-0.71277	0.0027442	0.15795
chi-circTBCD	11.4533	3.03749	-1.882	0.0027919	0.15848
chi-circANTXR2	0	4.15863	4.2284	0.0028993	0.16304
chi-circACAT1	11.8292	3.91119	-1.5847	0.0029605	0.16494
chi-circHAUS6	0.536109	4.91355	3.3087	0.0030307	0.1673
chi-circOSBPL1A	3.76817	14.5592	1.889	0.0030878	0.1689
chi-circLOC108633334	0.469996	5.67722	3.1015	0.0031811	0.17058
chi-circPOSTN	6.25294	1.04281	-2.7058	0.0031676	0.17058
chi-circLRBA	0.536109	5.0848	3.3484	0.0032034	0.17058
chi-circCPEB2	8.17583	1.82754	-2.1978	0.0032662	0.17239
chi-circTNFRSF19	131.604	190.888	0.54319	0.0033386	0.17468
chi-circOXCT1	8.99731	22.0902	1.3381	0.0034734	0.17995
chi-circCLEC16A	26.5346	11.4486	-1.1788	0.0034991	0.17995
chi-circITGB5	38.0224	16.8421	-1.1786	0.0036924	0.18211
chi-circZFAT	11.0097	24.2709	1.1661	0.0036032	0.18211
chi-circSESN3	78.2896	121.463	0.61469	0.0036781	0.18211
chi-circSEMA3F	26.1297	9.69497	-1.4398	0.0035732	0.18211
chi-circF8	12.7771	3.1063	-2.0668	0.0036806	0.18211
chi-circPRR5L	0	3.23889	3.8514	0.0037237	0.18216
chi-circMTUS1	23.3444	8.72331	-1.4105	0.0038073	0.18475
chi-circLOC108636462	22.444	6.95069	-1.7323	0.0039212	0.18725
chi-circLOC113886947	17.1843	5.69713	-1.5566	0.0039027	0.18725
chi-circRERG	31.9737	50.9269	0.66643	0.0039767	0.18798
chi-circSETD9	6.65502	19.212	1.5774	0.003999	0.18798
chi-circCCDC191	0.929438	6.4882	2.5432	0.0042164	0.19212
chi-circZRANB3	1.09666	9.05526	2.6956	0.0041828	0.19212
chi-circGIPC1	8.47698	19.2646	1.1596	0.0042465	0.19212
chi-circ0020066	1.11977	9.01917	2.8511	0.0041583	0.19212
chi-circPTK2	9.62235	2.7876	-1.6782	0.004236	0.19212
chi-circUHRF2	0	3.20123	3.8191	0.0043407	0.19491
chi-circSLC38A6	0.410738	4.85785	3.2736	0.0044813	0.19973
chi-circSCMH1	63.1924	96.6263	0.60334	0.0046449	0.20485
chi-circLAMB1	6.83651	1.50272	-2.2357	0.0046642	0.20485
chi-circZZZ3	8.89	1.93361	-2.1057	0.0048349	0.20929
chi-circBCL11B	5.67106	19.3613	1.7792	0.004834	0.20929
chi-circHP1BP3	18.8769	32.2199	0.8369	0.0049204	0.21147
chi-circSEMA3A	5.62371	0.713763	-2.7977	0.0051381	0.21926
chi-circSPICE1	3.10164	12.9675	1.8827	0.0052363	0.22188
chi-circFUT8	0	3.10177	3.7663	0.005329	0.22308
chi-circZNF236	26.1341	10.2414	-1.2965	0.0053387	0.22308
chi-circRALGPS1	0.31333	4.34762	3.1529	0.0054018	0.22352
chi-circCCSER2	18.7913	8.40207	-1.1297	0.0054237	0.22352
chi-circADGRA3	0.626661	5.83288	2.7885	0.0054618	0.22356
chi-circZNF280D	4.0636	12.3415	1.6857	0.0055353	0.22504
chi-circITK	7.23527	16.4113	1.1437	0.0056136	0.22669
chi-circLOC102178253	0	3.25001	3.8294	0.0058469	0.23454
chi-circCEP120	0.804163	5.31525	2.8429	0.005952	0.23561
chi-circANKRD66	3.40957	11.5936	1.9491	0.0059332	0.23561
chi-circASAP2	16.2141	7.16196	-1.1599	0.0061055	0.23855
chi-circITGAL	10.4684	29.0096	1.424	0.0060693	0.23855
chi-circPTPRB	17.8228	5.14303	-1.7752	0.0064378	0.2421
chi-circUHRF2	0	2.89318	3.6812	0.0063392	0.2421
chi-circPPM1B	72.6511	114.046	0.65446	0.0062858	0.2421
chi-circRANBP17	55.5213	27.4497	-1.0146	0.0063976	0.2421
chi-circARHGAP28	1.76147	8.98703	2.1053	0.0064378	0.2421
chi-circADAM9	0.493108	5.63542	3.479	0.0064174	0.2421
chi-circLOC108636201	14.2396	29.5254	1.1052	0.0065237	0.24381
chi-circDYSF	6.72579	1.45755	-2.4459	0.0066149	0.24447
chi-circRAB27B	61.8932	102.63	0.73103	0.0066227	0.24447
chi-circROBO2	12.7416	24.7666	0.99892	0.0067532	0.24619
chi-circNAV3	13.3216	4.54122	-1.5843	0.006792	0.24619
chi-circASPA	68.5353	122.597	0.83268	0.0067389	0.24619
chi-circSND1	11.319	3.13932	-1.8052	0.0070819	0.25251
chi-circMAP4K3	0.536109	4.22197	3.0724	0.0071468	0.25251
chi-circTANC2	13.6796	25.4504	0.91342	0.0070265	0.25251
chi-circDYNC1LI1	8.62834	2.1011	-1.9056	0.0071746	0.25251
chi-circFARS2	13.9413	6.26062	-1.1022	0.0071761	0.25251
chi-circLRCH2	10.9859	21.3215	0.97082	0.0072659	0.25418
chi-circKLHL24	42.0566	72.0924	0.79277	0.0074363	0.25864
chi-circGTF2E1	25.5578	13.7424	-0.85386	0.0078091	0.26542
chi-circADGRA3	0.410738	4.2855	3.135	0.0077644	0.26542
chi-circLTBP1	0.536109	4.35752	3.0906	0.0077439	0.26542
chi-circATP7B	9.69521	2.99445	-1.5894	0.008135	0.26542
chi-circARHGAP10	849.401	1191.75	0.48855	0.0081217	0.26542
chi-circFTO	270.29	389.14	0.52635	0.0081372	0.26542
chi-circSPAG9	8.60569	2.37308	-1.9488	0.0079176	0.26542
chi-circSRSF1	2.8667	9.2306	1.6794	0.0077596	0.26542
chi-circLOC102415612	18.7634	7.54223	-1.3708	0.0080709	0.26542
chi-circC22H3orf67	6.36289	1.19238	-2.3015	0.0081607	0.26542
chi-circTACC2	9.0595	2.51929	-1.8899	0.0079323	0.26542
chi-circMAPK1	42.8626	22.6315	-0.92254	0.0079679	0.26542
chi-circKRI1	1.05299	5.88021	2.4157	0.0083236	0.26927
chi-circLOC102185181	6.86523	1.86866	-1.8337	0.0087624	0.27473
chi-circMNAT1	11.4991	3.40598	-1.709	0.0087467	0.27473
chi-circCDC42BPA	12.2674	3.44906	-1.7574	0.008771	0.27473
chi-circNR5A2	31.4744	6.26153	-2.3537	0.0087665	0.27473
chi-circARHGAP10	64.6269	99.5632	0.62703	0.0088121	0.27473
chi-circMAD1L1	7.471	1.17108	-2.412	0.0087779	0.27473
chi-circOIT3	4.18365	0.401741	-2.9812	0.0086262	0.27473
chi-circSLC25A30	12.7229	4.63817	-1.4	0.008918	0.27518
chi-circMED13	7.72059	1.2608	-2.3932	0.0088751	0.27518
chi-circTUFT1	1.1504	6.00326	2.3798	0.0089964	0.27597
chi-circLIN52	9.92247	20.1012	0.9946	0.0090813	0.27597
chi-circNUDT3	34.0497	19.6342	-0.81403	0.0090601	0.27597
chi-circMIEF1	12.2381	3.53569	-1.8194	0.0092991	0.27976
chi-circCAMK4	32.0887	61.5331	0.93633	0.0092649	0.27976
chi-circC22H3orf67	12.125	3.76588	-1.7795	0.0095375	0.28551
chi-circSPAG9	5.87264	1.16252	-2.3173	0.0096027	0.28604
chi-circDGKH	6.99707	1.52159	-2.1796	0.0098255	0.29123
chi-circFAM117B	10.2631	2.13502	-2.2546	0.010158	0.29658
chi-circMSH4	1.1504	6.26461	2.4124	0.010101	0.29658
chi-circARHGAP10	26.0427	51.6398	0.9683	0.010203	0.29658
chi-circMED17	10.9439	24.6985	1.1196	0.010184	0.29658
chi-circLOC108636390	2.46232	9.15729	1.7742	0.010257	0.29672
chi-circERCC6L2	27.6834	52.0558	0.87963	0.010311	0.29686
chi-circNFIB	17.4539	9.18709	-0.92094	0.010379	0.29739
chi-circUBA6	1.4331	7.11118	2.0716	0.010434	0.29755
chi-circKTN1	5.48044	1.18647	-2.0744	0.010541	0.29919
chi-circLOC102187823	30.7253	13.1923	-1.2313	0.010651	0.30089
chi-circORC2	22.0113	36.0657	0.71262	0.011027	0.31004
chi-circCNTLN	23.9917	12.6496	-0.87448	0.01113	0.31149
chi-circSLC38A1	29.8678	16.5878	-0.84922	0.011365	0.31269
chi-circUBL5	584.063	397.738	-0.55624	0.011515	0.31269
chi-circSYNE1	0.774489	4.20459	3.0388	0.011375	0.31269
chi-circGREB1	4.36408	13.9631	1.6433	0.011589	0.31269
chi-circZC3H13	10.2355	20.1021	1.004	0.01153	0.31269
chi-circLOC102171908	13.773	30.5764	1.1092	0.011577	0.31269
chi-circATAD5	0.31333	3.73855	2.9636	0.011387	0.31269
chi-circITPR1	1.56114	7.31652	2.1738	0.01141	0.31269
chi-circTSGA10	1.11749	6.34403	2.4468	0.011812	0.31728
chi-circRFWD2	7.08829	17.7074	1.3343	0.011948	0.31952
chi-circSTAG1	13.5082	30.253	1.1192	0.012232	0.32424
chi-circPIBF1	1.16173	4.76815	2.6492	0.012189	0.32424
chi-circSCP2	1.20966	5.89009	2.1232	0.012654	0.331
chi-circFBXO38	0.616108	4.76339	2.7537	0.012623	0.331
chi-circMYH10	16.9549	8.9538	-0.94452	0.012555	0.331
chi-circCEP112	14.6443	5.51027	-1.4063	0.012707	0.331
chi-circUBA6	9.48975	3.73418	-1.3473	0.012886	0.3342
chi-circMUSK	0.616108	4.58134	2.7233	0.01304	0.33531
chi-circPPP4R4	6.38403	20.2334	1.7378	0.013007	0.33531
chi-circCEP78	0.821477	5.56576	2.6024	0.013182	0.33751
chi-circLOC102189920	0.626661	4.95715	2.5578	0.013365	0.34074
chi-circDCBLD1	1.80371	6.62157	2.0849	0.013534	0.34138
chi-circVWA8	1.0861	6.09111	2.1979	0.01356	0.34138
chi-circRFWD2	6.26836	17.0532	1.4769	0.013481	0.34138
chi-circZCCHC11	2.89809	8.57428	1.6028	0.013827	0.34296
chi-circHGF	14.6261	6.23922	-1.2635	0.013887	0.34296
chi-circARFGAP3	1.0861	6.17245	2.2499	0.013965	0.34296
chi-circARHGAP10	34.968	53.3601	0.6104	0.013693	0.34296
chi-circATRNL1	4.31302	12.6044	1.4658	0.013936	0.34296
chi-circSMARCA1	6.283	1.4421	-2.0391	0.01379	0.34296
chi-circC21H3orf67	11.6262	3.30464	-1.68	0.014142	0.34591
chi-circEPB41	5.77104	14.2184	1.1958	0.014779	0.3501
chi-circHERC5	0.469996	4.45607	2.7692	0.014558	0.3501
chi-circFAM13B	36.2092	60.9047	0.7658	0.014567	0.3501
chi-circVRK2	33.1695	51.8279	0.61734	0.014679	0.3501
chi-circRBM39	6.59414	1.45621	-2.147	0.014763	0.3501
chi-circZFAT	0	2.43065	3.4485	0.014622	0.3501
chi-circDNAH14	1.35577	7.25045	2.3559	0.014753	0.3501
chi-circLOC102187171	7.40251	1.55874	-2.1452	0.014701	0.3501
chi-circSYTL3	20.3384	35.8098	0.83432	0.01484	0.35017
chi-circDENND1B	1.56295	7.01468	2.1122	0.015061	0.35398
chi-circCERS6	25.8557	11.8794	-1.1617	0.015314	0.35633
chi-circNRF1	8.99235	17.9155	0.95476	0.015376	0.35633
chi-circLOC108636462	16.191	1.57273	-3.4273	0.015397	0.35633
chi-circDEPTOR	11.8205	3.63776	-1.6412	0.015357	0.35633
chi-circRALGPS2	53.1283	85.8296	0.70693	0.015564	0.35881
chi-circGREB1L	14.5461	27.1856	0.88113	0.01565	0.35942
chi-circMPP6	0.536109	3.63932	2.8732	0.015758	0.36053
chi-circLRRCC1	34.1461	18.1832	-0.91822	0.016006	0.36481
chi-circOSBPL8	1.70221	7.50233	1.9331	0.016242	0.36878
chi-circRNGTT	20.8715	12.2132	-0.76655	0.01663	0.37336
chi-circSLX4IP	0.783326	5.49359	2.4371	0.016617	0.37336
chi-circFBXO32	2.09564	7.32407	1.6806	0.01652	0.37336
chi-circSNAP91	1.90082	7.8177	1.8951	0.01685	0.3755
chi-circCHD6	17.6807	29.5271	0.75857	0.016833	0.3755
chi-circARHGEF7	79.3619	56.2701	-0.50661	0.01696	0.37656
chi-circOSBPL8	14.6721	27.8192	0.86733	0.017526	0.38401
chi-circFAM114A2	38.2624	24.9334	-0.63532	0.017615	0.38401
chi-circINSR	1.24448	5.22368	2.179	0.017501	0.38401
chi-circARG2	8.46082	2.32284	-1.8371	0.017405	0.38401
chi-circPRLR	17.4456	6.89972	-1.3675	0.017594	0.38401
chi-circHMCN1	17.7192	27.9869	0.69472	0.017732	0.38518
chi-circUSP37	5.97812	1.71658	-1.8969	0.018165	0.38948
chi-circAPPL2	1.50739	6.99983	1.9093	0.018254	0.38948
chi-circTBC1D14	28.676	17.3331	-0.72514	0.018071	0.38948
chi-circKIF27	1.25332	8.04212	2.3936	0.018243	0.38948
chi-circCHD7	17.9561	9.98033	-0.87465	0.018035	0.38948
chi-circINPP5A	8.00031	2.35291	-1.8456	0.018599	0.39544
chi-circLOC102184907	2.23146	9.36307	1.849	0.018845	0.39926
chi-circSMC5	27.7559	15.2771	-0.86163	0.019047	0.40213
chi-circPDZD2	29.5486	15.2568	-0.976	0.019198	0.40389
chi-circCPNE8	4.14712	12.2256	1.4186	0.019608	0.40642
chi-circFYN	28.7175	15.8021	-0.88162	0.019632	0.40642
chi-circTXNDC16	1.38555	5.7073	2.016	0.019653	0.40642
chi-circPRRC2C	9.584	20.651	1.1487	0.019656	0.40642
chi-circATRX	32.744	54.6754	0.74413	0.019507	0.40642
chi-circHHLA2	26.0355	8.79792	-1.5227	0.019965	0.4072
chi-circCROT	0.626661	4.66724	2.4714	0.020167	0.4072
chi-circNFIX	35.4134	62.7599	0.80716	0.019789	0.4072
chi-circLSM14A	31.7072	19.1003	-0.72936	0.020071	0.4072
chi-circETFA	12.4999	5.39957	-1.2122	0.020066	0.4072
chi-circXPO5	6.65769	1.77792	-1.7348	0.020083	0.4072
chi-circBICC1	7.37679	16.3333	1.1278	0.020131	0.4072
chi-circWDR37	19.8417	10.8171	-0.88968	0.020368	0.40807
chi-circSTK33	1.24277	6.2119	2.1211	0.02036	0.40807
chi-circLOC102177399	10.2812	19.667	0.90821	0.020413	0.40807
chi-circB3GALT1	11.2916	21.0224	0.90987	0.020746	0.41198
chi-circTM9SF3	13.9535	7.17787	-1.0011	0.020729	0.41198
chi-circVSIG4	2.37767	8.95262	1.8314	0.020901	0.41369
chi-circPRKAA2	61.6607	40.744	-0.59495	0.020977	0.41383
chi-circSNX13	532.537	689.48	0.36973	0.021098	0.41479
chi-circTC2N	13.4783	3.37648	-1.9103	0.021164	0.41479
chi-circRASA2	14.1321	23.9245	0.76026	0.021594	0.4159
chi-circURB1	3.53416	0.301305	-3.113	0.021773	0.4159
chi-circFNDC3B	1.23277	5.54256	2.2161	0.021752	0.4159
chi-circCEP135	14.7702	6.53239	-1.1851	0.02149	0.4159
chi-circSCAF8	2.17392	7.02566	1.6641	0.021643	0.4159
chi-circMERTK	0.739662	4.15782	2.5116	0.021443	0.4159
chi-circPUM2	4.25375	0.502176	-2.7879	0.021524	0.4159
chi-circTP53BP1	9.67059	3.28501	-1.4912	0.02172	0.4159
chi-circFIG4	4.46636	16.0237	1.7929	0.022065	0.41752
chi-circOSMR	12.2753	6.3693	-1.0066	0.022066	0.41752
chi-circATP9B	0.739662	4.10995	2.499	0.022043	0.41752
chi-circITPR2	1.16173	4.38139	2.498	0.022346	0.42017
chi-circPDE5A	3.47119	8.3976	1.2832	0.02232	0.42017
chi-circVPS8	1.11977	5.13361	1.9748	0.023039	0.42099
chi-circFARSB	0.774489	3.7031	2.8614	0.023042	0.42099
chi-circSRGAP1	3.6974	9.56888	1.4778	0.023138	0.42099
chi-circEPS15L1	0	2.31742	3.3799	0.022609	0.42099
chi-circSPTLC1	13.8122	5.95977	-1.2193	0.022711	0.42099
chi-circMDN1	46.4269	69.9294	0.58915	0.022995	0.42099
chi-circNEK9	8.36437	3.05378	-1.4369	0.022577	0.42099
chi-circRAD54B	12.2171	6.25817	-1.024	0.023037	0.42099
chi-circCEP112	106.644	76.9461	-0.48238	0.023159	0.42099
chi-circTNPO1	9.07254	16.0678	0.90472	0.022748	0.42099
chi-circ-0039855	142.372	104.271	-0.43979	0.02315	0.42099
chi-circSTAU2	16.3474	7.65856	-1.0887	0.023257	0.4215
chi-circPHLDB2	1.89369	6.58255	1.8042	0.023932	0.42359
chi-circAPP	16.9464	27.873	0.68933	0.02401	0.42359
chi-circSERPINE2	13.147	24.743	0.93789	0.023998	0.42359
chi-circLOC102182927	0	2.29393	3.3466	0.023808	0.42359
chi-circPBX1	18.9753	9.6549	-0.99693	0.023923	0.42359
chi-circLOC102171502	5.19107	14.0409	1.3475	0.024133	0.42359
chi-circLRRC49	3.68474	9.22597	1.2698	0.023865	0.42359
chi-circTHADA	12.3831	20.5434	0.75092	0.02408	0.42359
chi-circPLXDC2	0.821477	4.8592	2.4336	0.023822	0.42359
chi-circBCAS3	7.7418	3.0197	-1.3451	0.024147	0.42359
chi-circDYM	65.0371	90.7076	0.49121	0.024104	0.42359
chi-circEML4	108.789	156.321	0.53538	0.024358	0.42552
chi-circAKT3	14.4423	25.573	0.77211	0.024469	0.42552
chi-circRAD51C	15.0917	8.11795	-0.94727	0.024409	0.42552
chi-circSTX8	1.39943	6.32846	1.9085	0.024644	0.42733
chi-circDOPEY2	0.739662	4.10344	2.5006	0.025008	0.42757
chi-circPJA2	6.26863	1.91228	-1.8307	0.024786	0.42757
chi-circFYN	10.9722	4.57531	-1.3206	0.024897	0.42757
chi-circRALGAPA1	4.73089	10.76	1.1819	0.025013	0.42757
chi-circ0036963	5.96131	14.6917	1.3088	0.024987	0.42757
chi-circSLC38A9	0.804163	4.51515	2.5577	0.025134	0.42842
chi-circRAD54B	3.49116	0.425749	-3.3933	0.02546	0.43274
chi-circRALGPS2	11.3942	20.2684	0.90204	0.025599	0.43283
chi-circREEP3	9.50355	2.31483	-2.0345	0.025609	0.43283
chi-circPRDM5	1.89188	6.04617	1.6698	0.025703	0.43321
chi-circTBC1D12	6.60983	1.64077	-1.9065	0.025834	0.43419
chi-circUBXN2B	3.38016	9.24182	1.5508	0.026133	0.43678
chi-circINTS10	28.2748	14.9365	-0.93243	0.026082	0.43678
chi-circFOCAD	1.11977	5.43423	2.0613	0.026282	0.43806
chi-circVPS36	24.6059	14.5279	-0.75829	0.026454	0.43849
chi-circBIVM	14.0665	6.42296	-1.1456	0.026412	0.43849
chi-circMSH4	7.13844	16.4252	1.3405	0.026936	0.4441
chi-circUNC13B	14.0502	7.10767	-0.97784	0.027114	0.4441
chi-circGREB1	27.3243	51.6681	0.92862	0.027052	0.4441
chi-circCEP112	1.98243	7.348	1.7058	0.027119	0.4441
chi-circADAMTS14	5.69001	1.43599	-2.072	0.027161	0.4441
chi-circSLC6A6	15.4138	8.12336	-0.94786	0.027244	0.44424
chi-circPHLPP1	38.7631	24.0636	-0.68896	0.027729	0.45093
chi-circSPATA1	0.806438	4.05564	2.203	0.028507	0.45619
chi-circLOC102172613	30.2763	51.8776	0.78239	0.028321	0.45619
chi-circARMC4	3.1513	8.97703	1.6485	0.028281	0.45619
chi-circSCAP	13.7165	7.16036	-0.95512	0.028435	0.45619
chi-circUBR2	0.616108	3.88777	2.4704	0.028187	0.45619
chi-circMED17	0.410738	3.44246	2.7392	0.028407	0.45619
chi-circPTPN13	6.19018	1.18815	-2.152	0.028696	0.458
chi-circATXN10	2.27923	6.14141	1.6403	0.029259	0.46043
chi-circBCL2L11	3.81915	12.1175	1.7046	0.029072	0.46043
chi-circMERTK	28.4984	56.2239	0.96002	0.02919	0.46043
chi-circARHGAP10	3.04294	9.55567	1.5651	0.029241	0.46043
chi-circENC1	42.3811	21.1423	-0.98942	0.029157	0.46043
chi-circSLF2	29.5628	42.2044	0.5353	0.029308	0.46043
chi-circVRK1	41.2604	63.8501	0.63522	0.02956	0.46198
chi-circADAMTS9	7.77527	2.5002	-1.566	0.029509	0.46198
chi-circNBAS	6.30677	13.5972	1.0539	0.02989	0.46353
chi-circSLC25A30	32.1915	15.5105	-1.0328	0.029792	0.46353
chi-circAIDA	108.632	66.2517	-0.72549	0.029886	0.46353
chi-circPLD1	18.1791	30.4953	0.72108	0.030673	0.46424
chi-circLOC102176740	268.639	202.323	-0.41138	0.030672	0.46424
chi-circAGO3	0.783326	4.88993	2.2584	0.030859	0.46424
chi-circPRKACB	0.410738	3.177	2.6479	0.0307	0.46424
chi-circTSPAN12	5.55665	1.17955	-2.3635	0.030259	0.46424
chi-circTLR6	2.01306	8.54622	2.0472	0.031433	0.46424
chi-circADAM19	9.32169	3.91084	-1.208	0.031433	0.46424
chi-circYTHDC2	6.7625	2.73447	-1.3085	0.031799	0.46424
chi-circLOC108637289	14.4644	33.1331	1.1644	0.031942	0.46424
chi-circNALCN	0.821477	4.5878	2.3072	0.031911	0.46424
chi-circFAM208B	0	2.43703	3.467	0.031849	0.46424
chi-circPTGIS	5.9302	1.56421	-1.9608	0.0318	0.46424
chi-circCHD7	31.28	20.2145	-0.62258	0.031741	0.46424
chi-circRFWD2	30.0813	53.5585	0.83665	0.031	0.46424
chi-circZC3H11A	7.72599	3.0345	-1.3591	0.031632	0.46424
chi-circCEP112	3.57088	8.76614	1.2593	0.030389	0.46424
chi-circCOIL	62.1218	41.0579	-0.5823	0.030741	0.46424
chi-circMARCH6	10.7237	4.09421	-1.3022	0.03134	0.46424
chi-circIQGAP1	8.49723	3.46723	-1.3254	0.031144	0.46424
chi-circGSPT1	88.9774	68.2144	-0.37906	0.030916	0.46424
chi-circNDE1	18.5539	10.0785	-0.83701	0.031337	0.46424
chi-circTBC1D12	18.6036	30.5178	0.68747	0.031805	0.46424
chi-circHERC4	3.31045	8.36942	1.3712	0.030327	0.46424
chi-circRYR2	1.0374	4.88229	1.9141	0.030122	0.46424
chi-circLOC106503826	10.468	4.1848	-1.4	0.031294	0.46424
chi-circZDHHC9	0.739662	4.06421	2.4526	0.030533	0.46424
chi-circLOC102188506	68.189	96.1672	0.50265	0.032117	0.46565
chi-circRMDN2	99.1735	59.9888	-0.72909	0.032354	0.46721
chi-circARIH2	19.2193	8.32683	-1.222	0.032379	0.46721
chi-circTESK2	3.53302	11.2942	1.6104	0.032972	0.47009
chi-circANTXR2	1.47506	5.04479	2.0185	0.032924	0.47009
chi-circDCP2	65.5212	97.0008	0.56228	0.032965	0.47009
chi-circPUM2	21.2095	11.4256	-0.87174	0.033204	0.47009
chi-circZNF532	1.92621	7.242	1.7405	0.033181	0.47009
chi-circBTAF1	5.4621	11.9011	1.1671	0.032821	0.47009
chi-circRUFY2	5.09464	11.5463	1.2511	0.033082	0.47009
chi-circELF4	1.02685	4.98616	2.126	0.033085	0.47009
chi-circFAP	0.986215	4.77699	2.3017	0.033644	0.47257
chi-circMSH4	1.24277	5.33573	1.8911	0.033559	0.47257
chi-circSTXBP4	8.85204	2.54054	-1.7373	0.033693	0.47257
chi-circFCHO2	60.3538	85.8992	0.51245	0.033479	0.47257
chi-circSPPL3	188.456	231.868	0.29188	0.03383	0.47338
chi-circIQGAP1	5.76298	1.33779	-2.0333	0.034079	0.47575
chi-circZFYVE1	2.75576	8.5429	1.5626	0.03427	0.47732
chi-circTNIK	14.6856	5.95886	-1.2117	0.034423	0.47835
chi-circGRSF1	12.3781	4.62747	-1.3772	0.034612	0.47859
chi-circGSE1	9.95764	3.09193	-1.6122	0.034838	0.47859
chi-circFAM208A	7.82407	3.309	-1.1751	0.034749	0.47859
chi-circSMAD2	4.21391	9.16393	1.2444	0.034577	0.47859
chi-circMED17	8.15272	3.05682	-1.2819	0.034831	0.47859
chi-circFRYL	0.804163	4.11088	2.4217	0.035136	0.48158
chi-circHFM1	3.06035	8.39828	1.4076	0.035728	0.48719
chi-circZNF568	12.8324	24.2926	0.90486	0.035789	0.48719
chi-circOSMR	27.6476	16.7314	-0.76673	0.035726	0.48719
chi-circPTPRU	7.38575	14.1112	1.0099	0.035933	0.4876
chi-circDOCK5	0	2.81318	3.6819	0.035985	0.4876
chi-circMAP4	11.0919	22.4175	0.91474	0.036062	0.4876
chi-circPLXDC2	1.24277	5.18273	1.796	0.036157	0.4878
chi-circPLD1	1.85943	6.41454	1.6878	0.036832	0.48916
chi-circCAB39	2.05092	6.56366	1.652	0.036686	0.48916
chi-circADGRA3	8.99635	16.8408	0.94773	0.036909	0.48916
chi-circNDST1	87.4018	57.545	-0.59616	0.036823	0.48916
chi-circPTBP3	15.3698	9.14268	-0.79073	0.03687	0.48916
chi-circCEP85L	45.8442	64.2025	0.49337	0.036719	0.48916
chi-circRFWD2	4.29636	0.638623	-3.0008	0.036751	0.48916
chi-circMRS2	15.8468	28.1781	0.82394	0.036399	0.48916
chi-circVRK1	2.77604	7.74752	1.4412	0.037145	0.49121
chi-circAGK	33.3445	50.4711	0.5831	0.037514	0.49463
chi-circCCDC88A	123.681	85.2357	-0.52215	0.037777	0.49463
chi-circLIMS1	172.06	131.428	-0.38316	0.037814	0.49463
chi-circOSMR	25.8234	12.7467	-1.0345	0.037779	0.49463
chi-circRCAN2	3.23397	11.3328	1.8261	0.037621	0.49463
chi-circMKLN1	25.1922	15.3553	-0.76133	0.038515	0.49557
chi-circLOC106502060	19.691	36.5883	0.90396	0.038525	0.49557
chi-circFOCAD	0.783326	4.62591	2.1929	0.038043	0.49557
chi-circZDHHC21	18.9204	8.41703	-1.1554	0.038212	0.49557
chi-circWDR41	5.80652	12.7525	1.0689	0.038508	0.49557
chi-circNAA16	2.27017	6.76415	1.4549	0.03862	0.49557
chi-circTCEA1	5.64794	13.5267	1.2506	0.038276	0.49557
chi-circFAM129A	119.578	34.3607	-1.7929	0.03822	0.49557
chi-circNDE1	46.4183	22.3385	-1.0268	0.038628	0.49557
chi-circGREB1	8.18581	16.7161	1.0591	0.03878	0.49647
chi-circMAPK1	13.4351	5.21193	-1.4303	0.039017	0.49844
chi-circLOC102190621	7.06594	2.48404	-1.54	0.039384	0.50206
chi-circINTS8	5.57794	12.5998	1.0381	0.039551	0.50312
chi-circSEPT7	13.4859	22.709	0.76418	0.039973	0.50318
chi-circMETAP1	7.96426	2.4122	-1.8103	0.039927	0.50318
chi-circTBC1D1	15.8645	8.21959	-0.97621	0.039966	0.50318
chi-circPARVA	1.43758	6.23718	1.9959	0.039831	0.50318
chi-circTLL2	2.69224	6.65395	1.3536	0.039928	0.50318
chi-circEVI5	12.9906	4.74714	-1.3315	0.040308	0.50422
chi-circNEO1	1.05299	4.3497	1.9499	0.040219	0.50422
chi-circRABEP1	6.21357	2.02413	-1.6222	0.040226	0.50422
chi-circHMGCR	7.02438	2.65983	-1.4699	0.040396	0.50428
chi-circSCFD2	12.6245	6.45571	-1.0508	0.040551	0.50461
chi-circCDK19	38.993	58.3093	0.5799	0.04059	0.50461
chi-circSTK39	33.1475	21.4564	-0.65571	0.041824	0.50566
chi-circPKP4	13.5901	7.60276	-0.8627	0.04184	0.50566
chi-circMYSM1	1.23222	5.21089	1.9535	0.042019	0.50566
chi-circPARP12	11.8426	4.41952	-1.3472	0.042002	0.50566
chi-circAPAF1	13.2044	20.4897	0.69536	0.041967	0.50566
chi-circITPR2	2.13026	5.9815	1.6219	0.04123	0.50566
chi-circPTPN13	1.41684	4.94167	1.6335	0.041833	0.50566
chi-circALDH7A1	2.60035	7.53744	1.4137	0.041524	0.50566
chi-circMTFMT	21.0185	12.7248	-0.7062	0.041783	0.50566
chi-circNXF3	6.81825	2.32297	-1.4038	0.041515	0.50566
chi-circLOC106503077	8.28435	16.0924	0.95055	0.041868	0.50566
chi-circSH3GL3	8.81211	14.8468	0.79824	0.040937	0.50566
chi-circDICER1	7.81445	2.52691	-1.6369	0.041712	0.50566
chi-circSUCLG2	6.66959	1.7459	-1.7076	0.04144	0.50566
chi-circTGFBR2	81.0227	52.6011	-0.63851	0.04151	0.50566
chi-circXPO6	1.02922	4.13686	2.0678	0.040969	0.50566
chi-circPPP3CA	0.493108	3.01671	2.5541	0.042704	0.51288
chi-circMAP3K5	10.5407	4.45187	-1.1836	0.042875	0.5139
chi-circTMTC1	14.2503	5.26203	-1.4746	0.043033	0.51478
chi-circSENP6	18.3589	7.52526	-1.3042	0.043249	0.51549
chi-circOSBPL1A	4.19525	9.39863	1.1353	0.04335	0.51549
chi-circPTPRM	18.9371	9.44484	-0.99706	0.043333	0.51549
chi-circSETD7	7.25496	2.34816	-1.5227	0.043552	0.51686
chi-circTANC1	0.739662	3.82445	2.3601	0.043979	0.518
chi-circLRRFIP1	13.8644	6.72695	-1.0279	0.043885	0.518
chi-circBMP2K	1.91565	5.98407	1.5225	0.044078	0.518
chi-circPLXDC2	1.20966	4.92061	1.9285	0.044036	0.518
chi-circLRRCC1	17.5695	9.41141	-0.89373	0.04389	0.518
chi-circKANSL1L	14.6877	23.4872	0.67337	0.044344	0.51824
chi-circMAGI3	11.5452	5.29545	-1.0584	0.044529	0.51824
chi-circCUL1	122.186	161.011	0.40092	0.044231	0.51824
chi-circATP9B	5.88614	12.1093	0.97766	0.044376	0.51824
chi-circDHRSX	10.0429	4.99898	-1.0467	0.044458	0.51824
chi-circCCDC18	2.1391	6.28893	1.373	0.044713	0.51838
chi-circMCTP2	4.05104	10.1247	1.3149	0.044641	0.51838
chi-circPLXNC1	0.31333	3.55846	2.896	0.045086	0.5207
chi-circTRIP4	4.19299	9.27336	1.1455	0.045012	0.5207
chi-circLAMA2	0.986215	5.59051	2.5024	0.045276	0.52189
chi-circCSNK1G3	0.616108	3.48852	2.3313	0.045436	0.52274
chi-circSERINC3	0.903846	3.89238	2.0507	0.045646	0.52414
chi-circTFB1M	39.6775	57.028	0.50596	0.045886	0.52555
chi-circFAM208B	11.2295	19.7281	0.79398	0.045943	0.52555
chi-circAMOT	0.849439	3.8502	2.066	0.046194	0.52742
chi-circADAMTS5	18.8849	51.1601	1.4321	0.047983	0.52756
chi-circCYFIP1	1.24277	5.10676	1.7559	0.047671	0.52756
chi-circDIS3L2	3.95812	8.74206	1.1574	0.046653	0.52756
chi-circDOCK10	8.16935	2.56852	-1.7128	0.047456	0.52756
chi-circPPCS	25.7024	16.3941	-0.63539	0.046952	0.52756
chi-circPATJ	18.8679	10.7103	-0.77915	0.047882	0.52756
chi-circSOX5	17.3968	26.4165	0.59225	0.048071	0.52756
chi-circZCCHC4	313.724	400.941	0.34834	0.047553	0.52756
chi-circNFIB	7.25876	12.6876	0.86999	0.047928	0.52756
chi-circPPP3CC	7.78526	3.33077	-1.1775	0.046423	0.52756
chi-circLAMA4	25.9111	14.0656	-0.85934	0.047454	0.52756
chi-circTULP4	1.77706	6.06641	1.624	0.048075	0.52756
chi-circEML4	67.7391	93.8811	0.47457	0.047804	0.52756
chi-circPLCB1	3.41421	0.512893	-2.5919	0.04707	0.52756
chi-circPLXDC2	13.8512	22.5513	0.6793	0.046813	0.52756
chi-circITGA8	3.01003	7.51857	1.1892	0.046942	0.52756
chi-circITGA8	1.23222	5.22159	1.9706	0.047792	0.52756
chi-circARMC4	1.34018	5.53762	1.8363	0.048136	0.52756
chi-circSPIDR	22.6079	35.3474	0.64177	0.047069	0.52756
chi-circSRGAP2	7.70051	2.75893	-1.4662	0.047903	0.52756
chi-circADAMTS9	9.68743	3.96011	-1.2592	0.046316	0.52756
chi-circPTPRM	7.18989	2.90807	-1.3755	0.047151	0.52756
chi-circRPAP2	24.9537	16.8307	-0.59554	0.048238	0.52772
chi-circPGM5	4.90485	11.7585	1.1038	0.048654	0.53131
chi-circINPP5F	0	2.34903	3.3762	0.048792	0.53185
chi-circTTC27	3.86766	10.195	1.2285	0.0491	0.53361
chi-circUCHL3	8.15891	3.83462	-1.0609	0.049131	0.53361
chi-circIFT80	28.9416	42.3717	0.5725	0.049945	0.53761
chi-circANO4	31.4081	46.4732	0.58452	0.049914	0.53761
chi-circKIAA2026	16.7997	9.12547	-0.91062	0.049778	0.53761
chi-circLAMA2	8.99007	3.69596	-1.3232	0.049913	0.53761
chi-circKIAA1328	2.32943	7.97657	1.6422	0.049718	0.53761

## Sheet: LF vs. LL
ID	LL-ova-readcount	LF-ova-readcount	log2FoldChange	pval	padj
chi-circZNF451	12.3786	4.93024	-1.3103	0.0069045	0.73881
chi-circZNF236	0.794492	4.4942	2.276	0.013029	0.81585
chi-circZMYND11	4.06244	9.84165	1.1523	0.022012	0.85087
chi-circZFYVE16	3.63355	9.31776	1.3721	0.020007	0.85087
chi-circZCCHC11	9.79622	20.0267	1.0014	0.013154	0.81585
chi-circZCCHC11	16.0878	38.5476	1.3287	0.0046831	0.69651
chi-circZC3H6	38.3176	17.1809	-1.1063	0.0029671	0.5947
chi-circZC3H13	14.0333	4.42477	-1.5712	0.042002	0.93025
chi-circZBTB41	0.988238	4.10901	1.7308	0.047018	0.95509
chi-circZBTB25	3.95317	0.343291	-3.5115	0.0092302	0.73881
chi-circYAF2	101.782	193.318	0.90986	0.00060531	0.2934
chi-circXPO4	2.52084	6.842	1.8506	0.019156	0.84121
chi-circWHSC1L1	10.8452	4.1119	-1.4013	0.040347	0.93007
chi-circWHSC1	24.0183	55.6918	1.2158	0.015566	0.83158
chi-circWDSUB1	4.03764	8.92911	1.2507	0.026524	0.86433
chi-circWDR48	7.27686	17.3467	1.2359	0.013078	0.81585
chi-circVPS54	2.97886	7.80871	1.3121	0.030135	0.90317
chi-circVPS13B	7.16596	17.1383	1.1365	0.035673	0.93007
chi-circVPS13A	4.8836	18.0405	1.6821	0.0031337	0.60784
chi-circUTRN	13.6836	23.5412	0.74276	0.038158	0.93007
chi-circUTRN	7.28264	2.72977	-1.3537	0.031145	0.90319
chi-circUSP39	10.2538	4.26847	-1.2359	0.021836	0.85087
chi-circUSP37	1.55865	5.74473	1.7295	0.02689	0.8693
chi-circUSP37	2.69046	8.41169	1.5583	0.010392	0.77145
chi-circUSP34	7.55313	17.8302	1.3284	0.006482	0.73881
chi-circUSP13	45.2461	77.1941	0.74054	0.024018	0.86433
chi-circUHRF2	0	3.33971	4.1062	0.021748	0.85087
chi-circUCK2	2.18997	8.84675	1.9429	0.01332	0.81585
chi-circUCHL3	3.00759	9.15232	1.4751	0.015573	0.83158
chi-circUBXN7	7.96503	17.0532	1.0792	0.019089	0.84121
chi-circUBP1	2.1319	11.0948	2.1957	0.006071	0.73603
chi-circUBE3A	33.2662	60.3818	0.85144	0.026435	0.86433
chi-circUBA5	0	3.33767	4.1097	0.0072299	0.73881
chi-circTXNDC16	3.74173	0	-4.4057	0.00072712	0.2934
chi-circTSGA10	0.331505	3.52454	2.7366	0.017432	0.83239
chi-circTRPM7	2.87936	6.50662	1.3598	0.039164	0.93007
chi-circTRPC1	30.9324	19.4005	-0.67137	0.027799	0.87747
chi-circTRMT13	1.54902	4.86847	1.98	0.040797	0.93007
chi-circTRMT13	8.76965	14.6109	0.79988	0.040936	0.93007
chi-circTRIP12	33.3508	18.1697	-0.86886	0.0098295	0.73881
chi-circTRIM2	6.0131	1.18965	-2.4111	0.0076427	0.73881
chi-circTOX	8.83068	30.0196	1.7389	0.016478	0.83239
chi-circTNRC6B	8.94874	19.154	1.0355	0.03724	0.93007
chi-circTMEM67	1.66311	7.5284	2.2665	0.014647	0.81585
chi-circTMEM67	29.9265	46.7477	0.60271	0.015514	0.83158
chi-circTM9SF3	1.83393	7.74346	1.7966	0.0074372	0.73881
chi-circTLL1	7.31509	1.71549	-2.0082	0.01345	0.81585
chi-circTIAM1	0.942059	10.5043	3.489	0.00032418	0.25168
chi-circTEX15	17.5527	8.76004	-0.9637	0.027923	0.87747
chi-circTESK2	14.7608	7.50633	-0.9674	0.031983	0.91577
chi-circTBL1XR1	8.13186	20.0514	1.2735	0.0056907	0.72294
chi-circTBC1D4	5.54987	1.53294	-1.8806	0.017442	0.83239
chi-circTARBP1	2.37665	6.84553	1.4747	0.034721	0.93007
chi-circSYDE2	7.93829	2.28308	-1.6666	0.049865	0.95615
chi-circSWAP70	2.15106	9.43881	1.8872	0.0050547	0.69651
chi-circSUPT3H	6.53555	17.1865	1.5057	0.0026537	0.5555
chi-circSUMF1	12.8254	36.5999	1.5386	0.00019215	0.25168
chi-circSUMF1	1.50721	8.62781	2.3055	0.0050102	0.69651
chi-circSUCO	1.56071	5.89386	2.1274	0.026187	0.86433
chi-circSTK38	6.56513	15.01	1.1588	0.019912	0.85087
chi-circSTAU1	84.5353	115.854	0.45384	0.044425	0.9341
chi-circSTAU1	1.81604	5.75067	1.7264	0.02486	0.86433
chi-circSTAT1	17.241	33.954	1.0051	0.041542	0.93007
chi-circSSH2	0.560607	6.45223	3.1699	0.0033042	0.62088
chi-circSPRED1	5.64952	1.62355	-1.6784	0.034985	0.93007
chi-circSPATA1	0.509405	5.52599	3.2012	0.0077105	0.73881
chi-circSP110	74.6354	111.247	0.56806	0.045388	0.94228
chi-circSP110	11.1404	18.5538	0.73708	0.047143	0.95509
chi-circSOCS7	4.13855	0.852874	-2.1555	0.028875	0.89961
chi-circSNX29	1.42523	7.19151	2.4724	0.011536	0.81585
chi-circSNX25	0.78161	5.16828	2.3603	0.020337	0.85087
chi-circSMYD3	42.7725	63.8137	0.55935	0.029688	0.90317
chi-circSMURF2	1.64975	7.01999	1.857	0.018901	0.84121
chi-circSMARCAL1	0.331505	4.85676	3.1743	0.0044181	0.69651
chi-circSMAD2	2.38975	9.26617	1.7362	0.039031	0.93007
chi-circSMAD1	56.8057	38.9237	-0.57838	0.034575	0.93007
chi-circSLC30A5	0.616593	4.53313	2.4861	0.042914	0.93087
chi-circSLC12A2	0	6.68474	5.1087	1.111e-05	0.033404
chi-circSEPT7	26.8614	14.4571	-0.84939	0.021003	0.85087
chi-circSCCPDH	19.6781	10.7563	-0.84729	0.035759	0.93007
chi-circSCAF8	13.1626	22.1301	0.70778	0.04176	0.93007
chi-circSATB1	90.0638	203.616	1.1708	0.046949	0.95509
chi-circRTCA	1.34096	5.67973	2.0672	0.031144	0.90319
chi-circRSF1	3.28916	8.32174	1.3591	0.040841	0.93007
chi-circRSBN1	17.7523	31.6035	0.78181	0.013957	0.81585
chi-circRPS6KA1	5.93862	17.5266	1.5361	0.049435	0.95509
chi-circRNF4	26.1798	50.7469	0.90576	0.0047892	0.69651
chi-circRNF219	3.06712	9.35592	1.3056	0.027824	0.87747
chi-circRNF144A	4.53649	11.0057	1.1245	0.037192	0.93007
chi-circRNF13	13.3015	22.3895	0.77537	0.022838	0.8637
chi-circRNASEH2B	1.48601	5.01113	1.8422	0.039588	0.93007
chi-circRLIM	14.9599	34.0488	1.1421	0.012036	0.81585
chi-circRIC1	2.44449	7.17751	1.4159	0.032748	0.92885
chi-circRHBDD1	6.73186	1.73421	-1.9409	0.0072336	0.73881
chi-circRCBTB1	7.69715	3.07497	-1.3057	0.033703	0.93007
chi-circRC3H1	4.00286	0	-4.6162	0.00062309	0.2934
chi-circRBM39	8.36951	17.3806	1.0076	0.015686	0.83158
chi-circRASSF2	0.560607	5.59192	3.0019	0.035157	0.93007
chi-circRASA2	13.956	30.9673	1.1501	0.00037671	0.25168
chi-circRAD51C	3.11081	9.40722	1.4273	0.0249	0.86433
chi-circRAD51C	19.9151	7.37554	-1.4203	0.00095918	0.36047
chi-circRAB3GAP1	0.663011	4.81235	2.3627	0.022719	0.8637
chi-circPUM2	409.188	548.938	0.41803	0.030191	0.90317
chi-circPTPN11	4.27843	13.433	1.6354	0.033879	0.93007
chi-circPTGIS	6.69753	1.7456	-1.8515	0.028018	0.87747
chi-circPRR14L	7.79102	3.3864	-1.2285	0.044378	0.9341
chi-circPREX2	8.67934	3.20218	-1.3667	0.012124	0.81585
chi-circPRDM5	2.58556	7.54031	1.4703	0.048559	0.95509
chi-circPPP1R37	9.15528	16.0694	0.95235	0.038079	0.93007
chi-circPPP1R21	1.48954	5.40218	1.5313	0.047435	0.95509
chi-circPPP1R21	3.625	12.9764	1.682	0.0091474	0.73881
chi-circPPM1B	109.854	179.631	0.70033	0.043428	0.93087
chi-circPLXND1	21.3769	12.7866	-0.74347	0.033156	0.93007
chi-circPLXNC1	1.05256	4.53207	2.0543	0.046745	0.95509
chi-circPLD1	9.22374	3.6308	-1.2696	0.039627	0.93007
chi-circPLCG2	14.4209	88.4889	2.6127	0.015993	0.83239
chi-circPINX1	8.33054	18.7822	1.3075	0.026593	0.86433
chi-circPIEZO2	76.7362	41.5788	-0.89598	0.00064445	0.2934
chi-circPI4KB	0.78161	4.33484	2.0843	0.021575	0.85087
chi-circPHLPP1	38.3682	22.9687	-0.73254	0.019166	0.84121
chi-circPHF10	1.39011	7.2632	2.0733	0.040018	0.93007
chi-circPDS5B	308.613	205.115	-0.59578	0.0048104	0.69651
chi-circPDE5A	38.8727	17.4991	-1.188	0.0014738	0.42641
chi-circPDE3A	55.0283	27.9611	-1.0033	0.033941	0.93007
chi-circPCNX1	9.96752	17.5213	0.73448	0.048903	0.95509
chi-circPCCB	6.709	2.09738	-1.7206	0.033645	0.93007
chi-circPATJ	6.72866	1.6224	-1.9782	0.022075	0.85087
chi-circPAPSS1	14.1424	7.76472	-0.8144	0.049557	0.95509
chi-circPABPC1	4.30753	13.0529	1.7273	0.01611	0.83239
chi-circPABPC1	19.9034	45.2924	1.234	0.014077	0.81585
chi-circP3H2	23.7634	8.91508	-1.3854	0.0091113	0.73881
chi-circOTULIN	8.46587	19.9452	1.2435	0.039919	0.93007
chi-circOTUD3	51.6912	81.967	0.66541	0.044571	0.9341
chi-circOSBPL8	18.7963	35.6151	0.93635	0.01782	0.83255
chi-circOSBPL1A	1.89323	5.8899	1.3716	0.042235	0.93025
chi-circOGFRL1	0.90168	4.50372	1.9601	0.047736	0.95509
chi-circNUP214	0.942059	3.78024	2.0237	0.03423	0.93007
chi-circNUF2	13.7096	41.868	1.6192	0.0073806	0.73881
chi-circNUDT3	15.1567	23.8423	0.64043	0.044499	0.9341
chi-circNOSTRIN	6.29078	0.684281	-3.0703	0.016478	0.83239
chi-circNECTIN3	41.0154	26.0392	-0.65272	0.039687	0.93007
chi-circNECTIN3	32.0045	18.8382	-0.77258	0.0094254	0.73881
chi-circNCK1	5.9705	16.5466	1.3989	0.020031	0.85087
chi-circNARS2	178.267	132.195	-0.41963	0.048922	0.95509
chi-circNADK2	7.85178	15.8236	1.0605	0.041293	0.93007
chi-circNAB1	13.2736	7.2152	-0.91786	0.042995	0.93087
chi-circNAB1	12.9552	7.01028	-0.96702	0.025943	0.86433
chi-circNAA35	0	7.92137	5.3694	5.8024e-07	0.003489
chi-circMYO1E	5.28623	1.29173	-1.9582	0.023667	0.86433
chi-circMTCL1	171.88	83.6827	-1.0396	0.01465	0.81585
chi-circMTBP	0.90168	5.13058	2.1633	0.035679	0.93007
chi-circMTBP	2.4422	8.13127	1.6381	0.025257	0.86433
chi-circMRPL30	11.9411	22.3128	0.91352	0.049286	0.95509
chi-cirMPP6	0	3.21016	4.0617	0.0012291	0.42641
chi-circMPDZ	0.221004	4.5212	3.4895	0.0015402	0.42641
chi-circMGAT4A	3.90302	11.9606	1.5015	0.027957	0.87747
chi-circMFSD14A	107.501	145.716	0.43844	0.041156	0.93007
chi-circMED17	20.1799	40.8418	0.99948	0.017154	0.83239
chi-circMBNL1	0.570175	4.82599	2.7274	0.013208	0.81585
chi-circMBD2	4.20642	14.3945	1.7428	0.005771	0.72294
chi-circMAPK8	56.7422	106.272	0.92995	0.0045611	0.69651
chi-circMAPK1	9.32548	21.3298	1.1897	0.048158	0.95509
chi-circMAN1A2	9.70214	3.35004	-1.5343	0.012375	0.81585
chi-circLTBP1	5.79684	1.52349	-1.8806	0.035913	0.93007
chi-circLRRK2	2.30918	5.96714	1.6894	0.046618	0.95509
chi-circLRRC8D	5.8348	14.7896	1.3294	0.0092887	0.73881
chi-circLRRC8D	35.7533	75.7966	1.0555	0.013333	0.81585
chi-circLRRC69	0	5.54959	4.8378	0.00031507	0.25168
chi-circLONP2	5.90693	1.81504	-1.7414	0.022838	0.8637
chi-circLOC114115675	5.36197	15.1964	1.5386	0.045445	0.94228
chi-circLOC108638493	8.90445	21.1781	1.2873	0.036813	0.93007
chi-circLOC102187632	4.69819	1.02891	-2.2523	0.025023	0.86433
chi-circLOC102184112	1.63687	7.37302	1.8337	0.0078838	0.73881
chi-circLOC102179763	23.2268	11.8124	-0.98052	0.0067212	0.73881
chi-circLOC102176896	3.69285	10.3973	1.4977	0.021321	0.85087
chi-circLOC102176740	209.422	289.316	0.46999	0.039737	0.93007
chi-circLOC102173963	23.4979	46.5733	0.98864	0.002047	0.49235
chi-circLOC101121602	5.40687	16.2303	1.5499	0.0097599	0.73881
chi-circLOC101110269	9.40585	41.989	2.1813	0.044751	0.93432
chi-circLOC100861209	3.15368	9.29888	1.2733	0.02405	0.86433
chi-circLMBRD2	13.7129	25.978	0.98981	0.03773	0.93007
chi-circLETMD1	27.2235	44.6316	0.7136	0.03798	0.93007
chi-circLDLR	7.35454	0.726331	-3.3852	0.0061427	0.73603
chi-circLAMB1	10.0349	3.71079	-1.4693	0.037698	0.93007
chi-circKMT2C	2.84988	9.24948	1.6178	0.016752	0.83239
chi-circKDM4C	1.66915	7.8822	2.0798	0.014398	0.81585
chi-circKDM1B	1.20924	4.87706	1.6572	0.029809	0.90317
chi-circKCTD9	73.0069	114.695	0.62776	0.0055174	0.72294
chi-circKCTD3	23.1216	13.4612	-0.81642	0.048295	0.95509
chi-circJMJD1C	22.0057	33.3664	0.62285	0.034917	0.93007
chi-circJMJD1C	1.37779	4.66398	1.7772	0.039229	0.93007
chi-circJARID2	1.46082	5.87902	1.7912	0.037963	0.93007
chi-circITK	15.9535	35.6848	1.2058	0.027308	0.87747
chi-circITGB3	0	3.86207	4.3231	0.01132	0.81032
chi-circIPO7	4.63514	11.8738	1.2227	0.018277	0.83259
chi-circINVS	1.49433	5.1587	1.4622	0.044199	0.9341
chi-circINTS7	0.791179	5.27898	2.3578	0.007065	0.73881
chi-circINPP5B	7.07975	20.2013	1.4845	0.030494	0.90319
chi-circIMMP1L	2.72753	10.0456	1.8536	0.021201	0.85087
chi-circIL27RA	20.3325	42.6633	1.0356	0.0097616	0.73881
chi-circIL10RA	0.610553	7.04593	3.9403	0.0042185	0.69651
chi-circIFT52	4.30959	0.856502	-2.1205	0.04993	0.95615
chi-circIDE	11.3982	24.4907	1.1695	0.0076148	0.73881
chi-circICE2	0.570175	4.66614	2.6798	0.017045	0.83239
chi-circHPS3	1.60005	6.94926	1.7595	0.0092235	0.73881
chi-circHOMER3	25.7789	13.1058	-0.92468	0.018843	0.84121
chi-circHMCN1	40.3467	15.4924	-1.3509	0.025382	0.86433
chi-circHGS	1.31845	4.5096	2.4048	0.017986	0.83255
chi-circHECW2	5.39319	0	-4.9643	3.8534e-05	0.077236
chi-circGXYLT1	1.20924	5.25638	1.7601	0.019558	0.85087
chi-circGNPTAB	2.54211	8.18842	1.533	0.044585	0.9341
chi-circGMPS	4.39497	9.93907	1.0736	0.049085	0.95509
chi-circGMDS	1.77795	7.0181	1.7509	0.035275	0.93007
chi-circGLS	1.27664	6.28854	2.1016	0.017854	0.83255
chi-circGFM1	9.13098	18.0022	0.93633	0.033219	0.93007
chi-circGET4	4.66968	17.9374	1.8651	0.0083279	0.73881
chi-circGDE1	0.221004	3.58122	3.1585	0.0089707	0.73881
chi-circGALNT7	4.78597	12.8392	1.3048	0.020454	0.85087
chi-circGAK	1.60005	7.54538	1.9913	0.039361	0.93007
chi-circGABPA	0.791179	4.12577	2.0073	0.042137	0.93025
chi-circG2E3	11.8638	23.847	1.0248	0.013635	0.81585
chi-circFYB	4.81821	17.3954	1.9432	0.021677	0.85087
chi-circFRY	23.3083	10.4826	-1.1705	0.031126	0.90319
chi-circFNBP1	0.221004	3.10767	2.9475	0.016792	0.83239
chi-circFLT1	10.2695	4.58548	-1.205	0.017433	0.83239
chi-circFGFR1OP	25.3191	41.5126	0.75046	0.01355	0.81585
chi-circFBXW4	2.06782	6.82707	1.4865	0.04743	0.95509
chi-circFBXL4	2.33422	7.61502	1.6695	0.025666	0.86433
chi-circFASTKD2	55.3877	78.1835	0.49273	0.025613	0.86433
chi-circFARS2	3.71575	14.4085	1.741	0.016598	0.83239
chi-circFANCM	6.5546	19.6944	1.4428	0.0091783	0.73881
chi-circFAM65B	3.09936	10.8944	1.7719	0.02639	0.86433
chi-circFAM129A	11.8682	2.23831	-2.4045	0.00034741	0.25168
chi-circFAM114A1	2.98866	8.84772	1.3071	0.042428	0.93087
chi-circFAM105A	4.67653	11.2305	1.0998	0.040603	0.93007
chi-circEXOC4	0.331505	3.5846	2.7531	0.023203	0.86433
chi-circERP44	0.427631	6.05575	3.393	0.0026791	0.5555
chi-circERBIN	5.31322	12.357	1.241	0.043394	0.93087
chi-circEML4	61.9853	94.1352	0.61455	0.02022	0.85087
chi-circELF1	61.7728	118.429	0.93447	0.018	0.83255
chi-circEIF2AK1	0.869638	7.00336	2.5973	0.0023757	0.52907
chi-circDSN1	0.339603	3.98347	3.1926	0.0046136	0.69651
chi-circDOCK5	4.68126	0.847511	-2.521	0.026033	0.86433
chi-circDOCK4	21.1594	10.625	-0.99476	0.010696	0.78433
chi-circDOCK1	3.57524	0	-4.3626	0.0046163	0.69651
chi-circDOCK1	44.6905	30.542	-0.56495	0.029757	0.90317
chi-circDIAPH2	7.63906	1.26965	-2.4155	0.0079095	0.73881
chi-circDHX15	0.552509	4.03977	2.346	0.031924	0.91577
chi-circDHRS7	4.51647	0.855351	-2.3273	0.031065	0.90319
chi-circDCUN1D4	17.9342	8.06039	-1.0495	0.040113	0.93007
chi-circDCLK2	12.0528	6.26535	-0.99643	0.032729	0.92885
chi-circCWF19L2	1.18051	5.7763	2.0872	0.048828	0.95509
chi-circCWC22	15.3995	28.2083	0.89201	0.024088	0.86433
chi-circCTTNBP2	4.63354	0.645866	-2.6926	0.047927	0.95509
chi-circCSNK1G3	5.71943	19.0282	1.7327	0.029929	0.90317
chi-circCROT	1.76528	6.94006	1.8286	0.014319	0.81585
chi-circCREM	6.01183	1.90525	-1.633	0.047351	0.95509
chi-circCPNE8	5.14323	1.68051	-1.6084	0.047765	0.95509
chi-circCPEB2	3.52452	0	-4.4263	0.0085777	0.73881
chi-circCOQ2	5.219	16.4188	1.6678	0.014195	0.81585
chi-circCOL15A1	40.9578	12.4018	-1.7155	0.0081234	0.73881
chi-circCOL14A1	91.2657	39.5496	-1.2151	0.00073192	0.2934
chi-circCOL12A1	7.78481	1.99636	-2.0463	0.043502	0.93087
chi-circCHD2	26.0034	15.3867	-0.79637	0.024226	0.86433
chi-circCEP70	41.5541	21.6208	-0.9112	0.0056837	0.72294
chi-circCEP162	103.429	68.7014	-0.59588	0.0094016	0.73881
chi-circCENPC	42.7907	80.8997	0.89804	0.0021554	0.49848
chi-circCDK5RAP2	3.81079	9.04003	1.3902	0.03648	0.93007
chi-circCDH2	26.4376	48.2484	0.89311	0.041393	0.93007
chi-circCDC42SE2	9.37169	24.0182	1.3202	0.029353	0.90317
chi-circCDC42BPB	8.27231	2.26845	-1.7753	0.0098249	0.73881
chi-circCDC42BPA	72.4033	45.0284	-0.69856	0.036718	0.93007
chi-circCDC27	2.65135	7.83998	1.5173	0.010924	0.79139
chi-circCDC14B	4.18122	0.342141	-3.4506	0.0043398	0.69651
chi-circCCSER2	7.2036	15.7077	1.223	0.039126	0.93007
chi-circCCDC18	1.87578	7.65407	1.8676	0.015127	0.83158
chi-circCC2D2A	3.22381	0	-4.3534	0.0015601	0.42641
chi-circC3	14.4194	1.37086	-3.3073	0.00022257	0.25168
chi-circC24H7orf50	9.46915	3.6828	-1.4092	0.023437	0.86433
chi-circBTBD9	1.5761	5.84673	1.6088	0.029256	0.90317
chi-circBRIP1	1.69286	6.39414	1.6194	0.03974	0.93007
chi-circBRAF	8.27092	17.2414	0.94444	0.02639	0.86433
chi-circBIRC6	1.09064	5.57316	1.9706	0.030921	0.90319
chi-circBICC1	8.76242	3.33779	-1.363	0.036177	0.93007
chi-circBCL11B	12.4081	55.6597	2.1608	0.031243	0.90319
chi-circBACE2	9.97958	4.53026	-1.1512	0.043429	0.93087
chi-circAVL9	5.47551	11.5238	1.1895	0.048189	0.95509
chi-circAUH	26.8181	13.996	-0.97599	0.038135	0.93007
chi-circATRX	10.0756	23.794	1.3824	0.02353	0.86433
chi-circATP8B4	9.56344	4.31749	-1.243	0.043093	0.93087
chi-circATP8B4	16.7022	9.23634	-0.88218	0.02185	0.85087
chi-circATP10D	98.5313	212.057	1.1018	0.040853	0.93007
chi-circATP10D	6.59429	17.2533	1.2939	0.040409	0.93007
chi-circATF7IP	0.679206	7.05927	3.2123	0.00057947	0.2934
chi-circATAD2	7.99111	30.9756	1.9036	0.018171	0.83259
chi-circASH2L	0.339603	4.84422	3.4941	0.0015557	0.42641
chi-circARL13B	13.7298	6.64737	-0.99571	0.037057	0.93007
chi-circARHGAP31	9.89763	19.5485	0.96574	0.040663	0.93007
chi-circARHGAP29	57.0418	28.1964	-1.0088	0.0050967	0.69651
chi-circAPP	7.97995	0.907726	-2.9648	0.001351	0.42641
chi-circAPBB2	41.8867	24.0826	-0.79034	0.013371	0.81585
chi-circAPAF1	10.781	22.5687	0.97533	0.015766	0.83158
chi-circANKMY2	0	2.28442	3.5751	0.014653	0.81585
chi-circALCAM	0.610553	4.60526	3.4138	0.0016724	0.43723
chi-circALCAM	22.7382	4.0355	-2.4589	0.0019123	0.47911
chi-circAKT3	190.508	135.107	-0.4944	0.0062427	0.73603
chi-circAHI1	3.62039	0.514937	-2.7268	0.021704	0.85087
chi-circADGRB3	15.7779	6.80841	-1.2143	0.023359	0.86433
chi-circADGRA3	6.93451	2.27114	-1.605	0.041763	0.93007
chi-circADAMTS9	52.3173	26.1836	-0.97131	0.021849	0.85087
chi-circADAMTS9	18.3104	8.01671	-1.1801	0.024947	0.86433
chi-circADAMTS9	10.794	3.26832	-1.6357	0.025696	0.86433
chi-circADAM12	6.65547	1.33598	-2.2729	0.012058	0.81585
chi-circACAD11	2.09678	8.40391	1.8108	0.012417	0.81585

## Sheet: HF vs. LF
ID	LF-ova-readcount	HF-ova-readcount	log2FoldChange	pval	padj
chi-circRC3H1	0	5.22265	4.8535	0.00022297	0.13403
chi-circDOCK1	0	4.92423	4.7438	9.0342e-05	0.12922
chi-circNUBPL	0	4.9021	4.7071	9.6112e-05	0.12922
chi-circALDH7A1	0	4.27058	4.5291	0.00014967	0.12922
chi-circTRANK1	0	3.8841	4.39	0.0003654	0.16665
chi-circCC2D2A	0	3.83877	4.3526	0.00070804	0.25036
chi-circANAPC4	0	3.12644	4.1007	0.0017884	0.4674
chi-circFNBP1L	0	2.79747	3.908	0.01348	0.88923
chi-circNUP107	0.654619	9.09949	3.9007	7.7639e-05	0.12922
chi-circPARVA	0.515254	7.37131	3.652	0.00047531	0.19047
chi-circZBTB25	0.382413	4.79599	3.5287	0.002211	0.51116
chi-circCDC14B	0.389538	4.447	3.4293	0.0026648	0.59326
chi-circC3	1.5439	14.0213	3.1395	0.00019347	0.12922
chi-circFUT10	0.897667	8.25977	3.0855	0.00026795	0.14642
chi-circFARSB	0.584306	4.35725	2.8438	0.018385	0.99918
chi-circLPIN2	0.515254	4.15723	2.8405	0.01261	0.88867
chi-circRYR2	0.779075	5.76756	2.8385	0.0038625	0.71678
chi-circAPBB2	0.515254	3.86375	2.7409	0.020972	0.99918
chi-circVRK2	0.904792	6.13048	2.6212	0.0031337	0.67273
chi-circDHRS7	0.973844	6.06191	2.5834	0.016818	0.98252
chi-circIL1R1	1.63765	9.81002	2.5713	0.012017	0.88867
chi-circNOSTRIN	0.779075	4.52	2.4921	0.019294	0.99918
chi-circLOC106991831	1.0593	5.67039	2.4614	0.0053092	0.75984
chi-circSLC30A7	1.24829	7.42984	2.4387	0.0039351	0.71678
chi-circADAP2	0.998121	5.55849	2.4276	0.012129	0.88867
chi-circMYO10	1.15436	6.12351	2.3496	0.0095653	0.81992
chi-circPRTG	1.24915	5.87906	2.2735	0.0050122	0.75984
chi-circADAM12	1.49792	7.17092	2.271	0.025424	0.99918
chi-circCTTNBP2	0.725916	3.5926	2.2453	0.031919	0.99918
chi-circMITD1	1.09103	5.01035	2.2439	0.030016	0.99918
chi-circNALCN	1.16861	5.39656	2.1552	0.03572	0.99918
chi-circDPYS	3.49641	14.8986	2.082	0.0052032	0.75984
chi-circDIAPH2	1.44306	6.40186	2.0769	0.011301	0.88867
chi-circPDCD4	1.64304	6.93187	1.9707	0.021682	0.99918
chi-circPIAS1	1.60413	6.68296	1.9611	0.023919	0.99918
chi-circLOC112444764	1.56607	5.69227	1.8759	0.023276	0.99918
chi-circCYFIP1	1.64141	6.02397	1.8713	0.030197	0.99918
chi-circSTX8	2.05963	7.44035	1.8635	0.008485	0.81992
chi-circCPNE8	1.87813	6.44108	1.8375	0.044987	0.99918
chi-circSPPL2A	2.29997	8.0278	1.8303	0.011739	0.88867
chi-circLOC102187632	1.16421	4.20723	1.8228	0.049912	0.99918
chi-circGCFC2	2.65008	9.42387	1.8116	0.0042633	0.73219
chi-circWHAMM	1.72798	6.21951	1.8075	0.046528	0.99918
chi-circTRPC6	1.26062	4.65053	1.7994	0.038819	0.99918
chi-circIFT80	1.80958	6.64308	1.7989	0.035082	0.99918
chi-circZDHHC9	1.29433	4.8001	1.7952	0.049159	0.99918
chi-circPTPN13	1.81401	5.82821	1.764	0.041477	0.99918
chi-circLRRK2	1.88746	6.14454	1.7376	0.034723	0.99918
chi-circPRSS12	2.06137	6.8883	1.7352	0.030177	0.99918
chi-circNRCAM	2.33717	8.08109	1.7151	0.027281	0.99918
chi-circCASK	2.78237	8.98176	1.6881	0.016036	0.97369
chi-circVPS8	2.0211	6.23612	1.653	0.025086	0.99918
chi-circZRANB3	3.46117	10.7111	1.6203	0.032388	0.99918
chi-circGFPT2	3.03573	9.33883	1.6175	0.024082	0.99918
chi-circSLC38A6	3.34694	10.1727	1.6163	0.0092205	0.81992
chi-circGSK3B	2.4142	7.24275	1.5989	0.024773	0.99918
chi-circMRPL35	5.78582	17.2047	1.5909	0.033825	0.99918
chi-circCCDC18	2.41859	7.44164	1.5703	0.048481	0.99918
chi-circADAMTS5	20.0862	59.9366	1.5696	0.0082101	0.81992
chi-circNSD3	4.66343	13.7442	1.549	0.027081	0.99918
chi-circSTARD7	8.57433	24.8881	1.5226	0.029052	0.99918
chi-circFAM117B	2.10825	6.00648	1.5181	0.045813	0.99918
chi-circADAMTS6	2.30658	6.49877	1.5152	0.024098	0.99918
chi-circBICC1	3.75757	10.4849	1.4626	0.022567	0.99918
chi-circMARK1	3.17434	8.46245	1.437	0.039705	0.99918
chi-circ-0020157	4.29594	11.1969	1.4065	0.038254	0.99918
chi-circCC2D2A	4.45334	11.8476	1.391	0.01977	0.99918
chi-circREV3L	4.31529	11.3418	1.3746	0.014376	0.90014
chi-circMYH10	2.87715	7.36435	1.3653	0.047738	0.99918
chi-circARHGAP32	5.88464	15.0716	1.3579	0.037287	0.99918
chi-circMYOF	3.41496	8.36401	1.3253	0.036534	0.99918
chi-circTANGO6	4.11889	10.0553	1.3105	0.023705	0.99918
chi-circLOC108636236	10.3873	25.4566	1.3011	0.0058256	0.7604
chi-circPRDM5	2.76918	7.16267	1.3007	0.049893	0.99918
chi-circCPNE8	6.02181	14.5358	1.2888	0.0077699	0.81992
chi-circARHGAP10	25.1377	60.8446	1.2755	0.0095097	0.81992
chi-circMCF2L2	4.88717	11.9317	1.2618	0.012951	0.88867
chi-circRFWD2	26.7153	63.1569	1.2421	0.0021755	0.51116
chi-circALKBH3	4.14701	9.93033	1.2313	0.030191	0.99918
chi-circANKRD29	5.30184	12.4497	1.2143	0.048225	0.99918
chi-circARHGAP32	11.2131	25.2853	1.1492	0.043346	0.99918
chi-circCOL14A1	44.4981	95.8148	1.1021	0.00054868	0.20613
chi-circTBC1D12	10.5422	22.7918	1.1008	0.035337	0.99918
chi-circBBX	7.88623	16.7479	1.089	0.021145	0.99918
chi-circLOC108636201	16.4229	34.9672	1.0852	0.038781	0.99918
chi-circPIKFYVE	4.21703	8.85189	1.0825	0.044225	0.99918
chi-circPPP3R1	9.2325	19.3697	1.0653	0.014163	0.90014
chi-circFAT1	9.54342	19.1929	1.0245	0.02701	0.99918
chi-circHIBCH	7.86277	15.761	1.0065	0.045931	0.99918
chi-circRPS6KA5	11.5169	23.4491	1.0029	0.03963	0.99918
chi-circLRCH2	12.6402	25.2588	1.0005	0.039511	0.99918
chi-circOSBPL1A	5.42942	11.0985	0.98516	0.036572	0.99918
chi-circLOC106502060	46.1648	91.4429	0.98454	0.04362	0.99918
chi-circLANCL2	8.17838	15.7733	0.94945	0.036842	0.99918
chi-circABHD2	20.609	39.6433	0.9423	0.011138	0.88867
chi-circFCHO2	8.00578	15.1787	0.92958	0.044369	0.99918
chi-circPLXDC2	23.7798	45.2859	0.92709	0.043914	0.99918
chi-circFKBP5	8.30089	16.0365	0.90868	0.03298	0.99918
chi-circDNAJC13	10.623	20.1711	0.89111	0.027365	0.99918
chi-circRAD51C	8.31066	15.3431	0.88442	0.046546	0.99918
chi-circLOC102182379	18.1922	32.54	0.84786	0.026285	0.99918
chi-circIGF2R	15.9015	27.2994	0.77453	0.042245	0.99918
chi-circUSP32	9.15868	15.7808	0.75924	0.049614	0.99918
chi-circLOC102179243	36.1835	61.3033	0.75556	0.034603	0.99918
chi-circMYO9A	15.9151	26.7998	0.74115	0.025038	0.99918
chi-circZSWIM6	29.0103	48.0211	0.71986	0.0058759	0.7604
chi-circAKT3	18.8121	30.2246	0.68252	0.019753	0.99918
chi-circTBC1D12	22.6855	36.2213	0.66254	0.038752	0.99918
chi-circMTCL1	93.8364	147.955	0.65715	0.02357	0.99918
chi-circAPBB2	27.0719	42.5718	0.6483	0.047884	0.99918
chi-circORC2	28.676	42.6443	0.57225	0.041596	0.99918
chi-circITGAV	136.376	202.835	0.56899	0.040751	0.99918
chi-circSNX29	63.3297	92.5935	0.54339	0.017598	0.98252
chi-circCEP112	35.0079	48.2249	0.46861	0.047936	0.99918
chi-circLOC105609847	323.754	239.86	-0.43041	0.036144	0.99918
chi-circPUM2	614.822	455.478	-0.43364	0.021719	0.99918
chi-circFAM188A	154.675	113.696	-0.4384	0.049626	0.99918
chi-circVPS4B	69.0907	44.7851	-0.62386	0.024724	0.99918
chi-circKCTD9	128.394	82.9835	-0.62626	0.0096703	0.81992
chi-circAPAF1	25.285	15.6483	-0.68029	0.04012	0.99918
chi-circACTR6	26.3401	16.0313	-0.68147	0.041909	0.99918
chi-circHSPA4	25.4848	15.745	-0.69112	0.038292	0.99918
chi-circMAPK8	120.914	74.0022	-0.70325	0.042455	0.99918
chi-circCWC22	31.5967	18.3853	-0.73493	0.027624	0.99918
chi-circHUWE1	52.2337	31.1818	-0.73606	0.024503	0.99918
chi-circPICALM	35.9414	21.4343	-0.73852	0.040296	0.99918
chi-circASB3	33.0484	19.3607	-0.76847	0.047309	0.99918
chi-circDPY19L4	22.8009	13.1317	-0.79554	0.012792	0.88867
chi-circTTC37	30.4539	17.5263	-0.8084	0.045671	0.99918
chi-circSETDB2	18.0413	10.4556	-0.82593	0.046646	0.99918
chi-circCENPC	90.6179	50.5794	-0.8271	0.0093815	0.81992
chi-circZNF280D	27.2959	15.1848	-0.84343	0.046357	0.99918
chi-circUBXN7	19.1353	10.5527	-0.86166	0.035426	0.99918
chi-circIL27RA	47.5217	25.3785	-0.8882	0.017381	0.98252
chi-circUSP34	20.0305	11.0374	-0.89924	0.019986	0.99918
chi-circGINM1	27.4382	14.4725	-0.9167	0.015873	0.97359
chi-circTBC1D14	39.8686	20.5959	-0.93346	0.025986	0.99918
chi-circZNF423	13.1069	6.96679	-0.93522	0.030497	0.99918
chi-circSTK38	16.7106	8.79713	-0.94384	0.03641	0.99918
chi-circPABPC1	50.3157	26.2983	-0.94642	0.035744	0.99918
chi-circNEK7	18.2085	9.26582	-0.95819	0.018828	0.99918
chi-circVPS13A	20.1554	10.1482	-0.96332	0.026182	0.99918
chi-circKIAA0586	12.3841	6.5124	-0.96378	0.039538	0.99918
chi-circLMBRD2	28.8874	14.4985	-0.97512	0.034797	0.99918
chi-circPAPD4	15.9978	8.06135	-0.97593	0.029864	0.99918
chi-circRAD54B	14.5615	7.42982	-0.9835	0.018872	0.99918
chi-circRLIM	37.8841	18.9066	-0.99993	0.022012	0.99918
chi-circMCM3AP	9.07326	4.56702	-1.0164	0.047384	0.99918
chi-circSUMF1	40.9927	20.5598	-1.018	0.0060645	0.7604
chi-circUBE2J1	104.435	51.3393	-1.0228	0.043881	0.99918
chi-circITK	39.5997	19.4156	-1.031	0.030734	0.99918
chi-circVPS50	10.8666	5.17155	-1.0453	0.034807	0.99918
chi-circFNBP1	18.4953	8.94881	-1.0517	0.032498	0.99918
chi-circNAA35	21.1265	10.4967	-1.0637	0.020358	0.99918
chi-circFARS2	16.0536	7.42768	-1.0699	0.047461	0.99918
chi-circRABGAP1L	16.3132	7.81992	-1.072	0.049197	0.99918
chi-circATXN10	22.3968	10.2802	-1.0761	0.0084264	0.81992
chi-circRPAP2	42.3104	19.9116	-1.0796	0.008731	0.81992
chi-circEIF3E	10.7065	5.11243	-1.0815	0.048282	0.99918
chi-circJCHAIN	35.2816	16.7034	-1.0859	0.04653	0.99918
chi-circFBXW7	62.5361	29.4033	-1.0915	0.013121	0.88867
chi-circLOC102169045	58.4767	27.4132	-1.1028	0.0092438	0.81992
chi-circRNF170	17.029	7.81191	-1.1064	0.020597	0.99918
chi-circIPO7	13.3169	6.37646	-1.1066	0.038047	0.99918
chi-circCDK5RAP2	10.8871	4.92266	-1.1089	0.038767	0.99918
chi-circUSP1	21.0386	9.73416	-1.1186	0.015281	0.94694
chi-circMANBA	15.3805	6.81223	-1.1256	0.012039	0.88867
chi-circIFT81	23.0196	10.4573	-1.1313	0.049824	0.99918
chi-circUCHL3	10.2063	4.5383	-1.1319	0.033974	0.99918
chi-circSPIN1	17.2355	7.89035	-1.1454	0.02308	0.99918
chi-circRNF144A	12.2929	5.75392	-1.149	0.026894	0.99918
chi-circRREB1	15.2327	6.56976	-1.1549	0.031184	0.99918
chi-circNADK2	17.595	7.81812	-1.1559	0.029367	0.99918
chi-circARHGAP31	21.8003	9.51893	-1.1818	0.0088865	0.81992
chi-circNAA35	8.86598	3.7119	-1.185	0.041639	0.99918
chi-circCOG3	174.94	76.4564	-1.1895	0.034562	0.99918
chi-circWAPL	25.7083	11.3084	-1.1939	0.030164	0.99918
chi-circMARCH6	11.8069	4.87963	-1.2417	0.041594	0.99918
chi-circPRKAA1	19.3201	8.15568	-1.2553	0.022876	0.99918
chi-circMYO5A	10.136	4.37896	-1.275	0.049693	0.99918
chi-circRAB3IP	14.2329	5.67051	-1.2948	0.020548	0.99918
chi-circXPO4	7.64427	3.01962	-1.3249	0.033118	0.99918
chi-circLOC102185181	8.32555	3.25827	-1.3379	0.033215	0.99918
chi-circEVI5	15.4011	5.68596	-1.3405	0.034269	0.99918
chi-circRAB3IP	58.7781	22.9919	-1.3407	0.025503	0.99918
chi-circPTEN	10.3753	3.99625	-1.3418	0.023171	0.99918
chi-circGABPA	11.7425	4.67654	-1.3448	0.028441	0.99918
chi-circZYG11B	14.9543	5.74836	-1.3609	0.0079374	0.81992
chi-circUSP39	13.8471	5.03147	-1.3743	0.013545	0.88923
chi-circSTXBP4	8.37571	3.04858	-1.3761	0.049848	0.99918
chi-circATAD2	34.1516	12.8969	-1.4076	0.043707	0.99918
chi-circLOC102184112	8.2553	3.05358	-1.4288	0.042341	0.99918
chi-circPHF14	6.66887	2.44139	-1.4439	0.029497	0.99918
chi-circMAGI1	9.69378	3.51932	-1.4689	0.011623	0.88867
chi-circLRPPRC	6.41617	2.48844	-1.4787	0.045927	0.99918
chi-circCYLD	6.18976	1.99578	-1.4975	0.044817	0.99918
chi-circWDR7	10.9485	3.85085	-1.5189	0.011165	0.88867
chi-circVPS45	9.31577	3.19462	-1.5214	0.013077	0.88867
chi-circLOC102886597	6.58206	2.10869	-1.5616	0.029339	0.99918
chi-circEED	7.40731	2.62066	-1.564	0.04331	0.99918
chi-circTIAM1	11.6326	4.04874	-1.5777	0.019212	0.99918
chi-circPICALM	21.9679	7.0221	-1.5794	0.029839	0.99918
chi-circARIH2	29.0851	9.81336	-1.5815	0.017326	0.98252
chi-circWDR48	19.2937	6.44064	-1.5867	0.0063002	0.7604
chi-circVPS54	8.79456	2.65269	-1.5929	0.022954	0.99918
chi-circSYNE2	6.30817	2.01511	-1.6066	0.030284	0.99918
chi-circMANBA	13.7512	4.65171	-1.6142	0.003793	0.71678
chi-circRABGAP1L	6.6498	2.09565	-1.6238	0.046802	0.99918
chi-circVPS13A	9.04337	2.89658	-1.6322	0.039837	0.99918
chi-circLETM1	50.0842	16.3602	-1.6351	5.5516e-06	0.033371
chi-circCCDC18	7.0901	2.18343	-1.6398	0.023999	0.99918
chi-circAFTPH	5.78405	1.5502	-1.6671	0.048362	0.99918
chi-circPUM1	5.70226	1.78957	-1.6782	0.039229	0.99918
chi-circANKIB1	5.76351	1.73473	-1.6874	0.041559	0.99918
chi-circMTBP	9.0764	2.66708	-1.6969	0.01656	0.98252
chi-circKDELC2	14.7267	4.43675	-1.6972	0.0040924	0.72352
chi-circMBD2	16.0056	4.89202	-1.6999	0.01361	0.88923
chi-circWDSUB1	9.99786	3.05005	-1.7063	0.013158	0.88867
chi-circSLC25A30	19.3226	5.51739	-1.7171	0.00016584	0.12922
chi-circCEP85L	8.01949	2.54082	-1.7376	0.042148	0.99918
chi-circINVS	5.78887	1.94371	-1.7765	0.045152	0.99918
chi-circALCAM	5.36928	1.47321	-1.8041	0.034081	0.99918
chi-circNUF2	47.3118	13.6318	-1.8056	0.003684	0.71678
chi-circSPAG9	9.39638	2.81311	-1.8068	0.011191	0.88867
chi-circCOPS5	6.10361	1.83473	-1.8147	0.039192	0.99918
chi-circSTAU2	4.78929	1.52254	-1.8208	0.032322	0.99918
chi-circSENP7	7.08261	1.95658	-1.8243	0.0092373	0.81992
chi-circBRIP1	8.01006	2.13455	-1.8351	0.012602	0.88867
chi-circFIP1L1	8.04885	2.00072	-1.8642	0.033192	0.99918
chi-circPCNX1	5.71795	1.49426	-1.8672	0.035558	0.99918
chi-circVPS13C	8.9151	2.52716	-1.8732	0.0096846	0.81992
chi-circTOP2B	5.37894	1.44368	-1.8872	0.027821	0.99918
chi-circIFNGR2	8.02054	1.95049	-1.9154	0.017653	0.98252
chi-circSLC25A24	4.08471	1.11773	-1.9163	0.042877	0.99918
chi-circSNX29	7.99615	1.99481	-1.9261	0.035992	0.99918
chi-circRSBN1L	5.43332	1.18886	-1.9373	0.024825	0.99918
chi-circRABGAP1L	13.3583	3.45948	-1.9452	0.040951	0.99918
chi-circOTULIN	22.1386	5.66171	-1.9645	0.0033425	0.69282
chi-circMAPK1	23.6317	6.15163	-1.9749	0.0065163	0.7604
chi-circCDC42SE2	7.94378	1.84082	-1.9918	0.045566	0.99918
chi-circLRRK2	6.68166	1.49511	-1.9923	0.03013	0.99918
chi-circTARBP1	7.65145	1.95164	-2.0235	0.0057405	0.7604
chi-circRSF1	9.34244	2.35445	-2.0383	0.0062275	0.7604
chi-circFYB	19.1897	4.61304	-2.05	0.0064759	0.7604
chi-circPSMB1	5.06374	1.16244	-2.0624	0.014262	0.90014
chi-circST6GALNAC3	7.25952	1.61471	-2.0895	0.016665	0.98252
chi-circDDX50	8.01515	1.75037	-2.1073	0.011073	0.88867
chi-circDSN1	4.47069	1.13845	-2.1337	0.046543	0.99918
chi-circPDCD4	4.58478	0.932318	-2.1705	0.042659	0.99918
chi-circPLCG2	97.1555	21.2907	-2.1926	0.040237	0.99918
chi-circRFWD2	6.83551	1.62511	-2.2151	0.027543	0.99918
chi-circLRRK1	6.89801	1.25873	-2.224	0.0077333	0.81992
chi-circPCNX4	3.84653	0.910762	-2.2655	0.04057	0.99918
chi-circITGA4	104.86	21.7648	-2.2659	0.022018	0.99918
chi-circGABPA	4.63012	0.993844	-2.2811	0.021289	0.99918
chi-circATXN2	4.27015	0.772418	-2.316	0.017011	0.98252
chi-circUSP37	9.43396	2.04112	-2.3206	0.0017464	0.4674
chi-circDCAF6	5.28467	0.843145	-2.3399	0.020111	0.99918
chi-circG2E3	4.88408	0.722696	-2.4044	0.017341	0.98252
chi-circNUP214	4.23251	0.602247	-2.4442	0.020816	0.99918
chi-circTTC17	7.63733	1.28872	-2.4462	0.0014211	0.40678
chi-circSLTM	9.12301	1.47948	-2.4476	0.0013908	0.40678
chi-circAPLF	91.6948	16.3901	-2.4878	0.014333	0.90014
chi-circMRPL50	9.51406	1.54892	-2.5707	0.0090215	0.81992
chi-circTMEM62	7.02261	1.23321	-2.5887	0.0090291	0.81992
chi-circRFWD2	3.95996	0.756382	-2.6589	0.044956	0.99918
chi-circPUM2	4.96321	0.602247	-2.6892	0.012188	0.88867
chi-circHERC4	3.81644	0.616604	-2.7265	0.037877	0.99918
chi-circERP44	6.71908	0.862444	-2.7455	0.0046804	0.75984
chi-circSTAU1	6.45502	1.02767	-2.7582	0.0047056	0.75984
chi-circLRCH3	4.68102	0.616604	-3.0362	0.0065781	0.7604
chi-circNAA50	4.61451	0.361348	-3.2128	0.006401	0.7604
chi-circCCDC18	8.51311	0.857503	-3.256	0.00038814	0.16665
chi-circSNX25	5.73915	0.683071	-3.2669	0.0048677	0.75984
chi-circITGA4	27.8234	2.79687	-3.2962	0.030648	0.99918
chi-circLOC102191549	11.4481	1.11773	-3.4045	0.00017792	0.12922
chi-circURB1	5.38519	0.361348	-3.4196	0.0013491	0.40678
chi-circTTBK2	4.30999	0.240899	-3.5569	0.0021886	0.51116
chi-circRAD54B	5.25627	0.504255	-3.7766	0.00095742	0.31973
chi-circMATR3	2.41902	0	-3.8217	0.0079525	0.81992
chi-circANKMY2	2.56734	0	-3.9149	0.0052939	0.75984
chi-circRABGAP1L	3.74257	0	-4.4388	0.00037236	0.16665
chi-circPPP3CC	4.39362	0	-4.6684	0.00011211	0.12922

## Sheet: HL vs. LL
ID	LL-ova-readcount	HL-ova-readcount	log2FoldChange	pval	padj
chi-circAAK1	5.07116	12.4686	1.2581	0.01194	0.41996
chi-circAASS	201.876	70.6066	-1.5163	0.042095	0.63438
chi-circACAD11	1.76581	6.523	1.6895	0.018598	0.5041
chi-circACSL3	16.1379	25.8645	0.65662	0.043697	0.64423
chi-circADAM23	6.49022	1.55909	-1.8891	0.021101	0.51848
chi-circADAMTS14	0.779251	5.06369	3.1152	0.0049448	0.28007
chi-circADAMTS9	48.0354	101.216	1.1091	0.0040985	0.26226
chi-circADAMTS9	44.4648	65.7225	0.61872	0.010271	0.38612
chi-circADAMTS9	15.5362	28.3825	0.89029	0.0062275	0.30951
chi-circADAMTS9	36.0852	69.0642	0.95231	0.0057291	0.29708
chi-circADGRA3	5.87433	0.556205	-2.983	0.0034966	0.25077
chi-circAFDN	47.9936	89.7013	0.90743	7.8207e-05	0.033398
chi-circAHI1	3.07389	0	-3.9227	0.0035021	0.25077
chi-circAHI1	22.6118	9.7125	-1.2443	0.0045414	0.27307
chi-circAKT3	161.387	124.427	-0.36185	0.042226	0.63438
chi-circAKT3	15.3078	8.07525	-0.92538	0.041151	0.63438
chi-circALKBH3	1.01385	4.97874	1.9718	0.021118	0.51848
chi-circALMS1	10.3973	4.73259	-1.08	0.032241	0.59064
chi-circAMBRA1	24.8849	35.4172	0.57078	0.039724	0.63336
chi-circAMOT	4.09689	0.755711	-2.3797	0.040317	0.63336
chi-circANKRD66	11.221	3.04341	-2.077	0.0022941	0.20884
chi-circANO4	48.2864	27.9107	-0.82504	0.00061017	0.12234
chi-circANXA3	9.45699	17.9025	0.94803	0.043277	0.64275
chi-circAPP	14.8946	7.33236	-1.012	0.045118	0.6477
chi-circAPP	6.76812	2.03619	-1.6741	0.042514	0.63612
chi-circAPPL2	6.44198	1.33575	-1.9466	0.019671	0.50722
chi-circARG2	1.33694	7.52465	2.4633	0.0066087	0.31301
chi-circARHGAP10	96.5829	57.4539	-0.76038	0.008981	0.35666
chi-circARHGAP10	1008.61	755.267	-0.41961	0.014371	0.45114
chi-circARHGAP12	5.99716	1.44119	-2.0671	0.012505	0.4256
chi-circARHGAP29	6.25288	12.5419	1.0488	0.018689	0.5041
chi-circARL13B	11.642	5.27446	-1.0795	0.041983	0.63438
chi-circARMC4	7.59569	2.80631	-1.5866	0.031563	0.58415
chi-circARRDC4	8.22568	16.6178	1.0648	0.016173	0.47685
chi-circASAP2	5.78821	14.4323	1.1582	0.010211	0.38612
chi-circATF7IP	0.5693	6.29503	3.3112	0.0032947	0.2438
chi-circATL3	19.412	31.4939	0.76443	0.020044	0.50872
chi-circATP6V1C1	4.79991	0.695256	-2.4062	0.023189	0.52884
chi-circATP7B	2.43729	8.62103	1.5497	0.0090128	0.35666
chi-circATP8B4	8.03828	2.33646	-1.7664	0.015924	0.47185
chi-circATRN	3.31251	8.94117	1.7828	0.02744	0.55315
chi-circATRX	69.4486	45.3181	-0.5706	0.021752	0.52546
chi-circATRX	63.2583	29.1245	-1.1013	0.0001067	0.040114
chi-circAUH	16.816	8.33914	-1.0513	0.0069769	0.31663
chi-circAUH	22.5968	13.6507	-0.81176	0.049146	0.66338
chi-circAXDND1	5.87908	17.6377	1.7483	0.00036595	0.10083
chi-circB3GLCT	5.9579	1.28098	-1.8908	0.048227	0.66338
chi-circBCAS3	0.903517	6.89054	2.6573	0.0018235	0.19448
chi-circBPTF	7.10061	2.11404	-1.6677	0.030742	0.57574
chi-circBRAF	6.97924	16.0158	1.0329	0.011914	0.41996
chi-circBTBD3	48.418	79.6204	0.68308	0.0042018	0.26327
chi-circC1S	1.32365	6.87509	2.5385	0.018101	0.49949
chi-circC22H3orf67	1.27908	5.65986	2.616	0.0074237	0.31984
chi-circC22H3orf67	7.12465	17.7107	1.4579	0.023474	0.52884
chi-circCAAP1	156.853	122.539	-0.36426	0.012754	0.42621
chi-circCACNA2D1	13.7428	6.16665	-1.0999	0.024742	0.5311
chi-circCALCRL	5.36266	12.2269	1.3379	0.0070538	0.31663
chi-circCAMK4	45.7168	28.5109	-0.68101	0.046069	0.65048
chi-circCCDC191	5.16354	0.821686	-2.4949	0.01135	0.40741
chi-circCCSER2	9.33827	1.67046	-2.5123	0.000301	0.09529
chi-circCCSER2	6.1366	16.7132	1.5436	0.00512	0.28254
chi-circCDC27	2.23874	6.98684	1.6048	0.016849	0.47806
chi-circCDC6	11.7737	20.9674	0.981	0.013565	0.44209
chi-circCDK17	6.09458	11.7604	1.0494	0.023777	0.52884
chi-circCEP112	6.21866	1.7555	-1.7352	0.020433	0.51074
chi-circCEP162	87.5575	51.9691	-0.72103	0.00186	0.19448
chi-circCEP70	35.2684	15.4367	-1.1332	0.0018922	0.19448
chi-circCEP70	4.20929	0.278102	-3.163	0.014088	0.44834
chi-circCEP85L	56.2897	40.7408	-0.50543	0.042052	0.63438
chi-circCEP95	34.3419	52.4333	0.64517	0.0069879	0.31663
chi-circCERS6	12.8543	22.9691	0.91129	0.0074914	0.31984
chi-circCHD2	21.9615	13.834	-0.75787	0.042292	0.63438
chi-circCHD6	28.2802	15.7142	-0.91832	0.0027617	0.23397
chi-circCHD7	8.92761	15.9551	0.90436	0.015754	0.47157
chi-circCKAP5	4.38325	9.81426	1.1346	0.0378	0.62122
chi-circCLNS1A	3.51782	0.655708	-2.3804	0.046282	0.65196
chi-circCNOT3	24.3684	0.477608	-5.7603	0.00026147	0.087376
chi-circCOG3	3.98631	10.6138	1.269	0.025942	0.54091
chi-circCOL15A1	34.6804	109.635	1.6619	0.007893	0.32297
chi-circCOL15A1	9.90007	20.2827	1.1289	0.0138	0.44487
chi-circCOL4A4	6.05123	1.69714	-1.8196	0.016327	0.477
chi-circCOPB1	12.8427	6.50488	-1.0233	0.027497	0.55315
chi-circCPEB2	19.4355	92.0176	2.2834	0.0039536	0.25849
chi-circCPQ	30.2537	15.7688	-0.95959	0.0018273	0.19448
chi-circCUL1	1.64649	5.99453	1.7855	0.04875	0.66338
chi-circDCBLD2	4.68326	11.4784	1.5043	0.0063357	0.30951
chi-circDDAH1	1.13666	5.99268	2.5	0.0061804	0.30951
chi-circDDHD1	2.76808	8.43596	1.3776	0.01651	0.477
chi-circDENND5B	9.60881	21.2352	1.0755	0.034562	0.60306
chi-circDHX15	22.3259	10.7281	-0.99353	0.019412	0.50722
chi-circDIP2C	30.5447	20.3139	-0.56633	0.044941	0.64752
chi-circDISC1	2.42335	6.53085	1.2918	0.036704	0.61682
chi-circDNMT3A	52.9758	34.7022	-0.61734	0.027007	0.54962
chi-circDOCK10	0.779251	4.74515	3.0094	0.0077322	0.32284
chi-circDOCK5	3.99154	0	-4.2473	0.0010372	0.16526
chi-circDOCK7	4.64002	0.980723	-2.1297	0.028901	0.56811
chi-circDPY19L4	3.61438	0	-4.196	0.0010152	0.16526
chi-circDSEL	4.39545	0	-4.4847	0.001099	0.16526
chi-circDYRK1A	12.087	22.3682	0.81167	0.012199	0.42174
chi-circEHMT1	9.85541	3.17193	-1.6114	0.0122	0.42174
chi-circEIF2B3	17.5182	26.1828	0.59022	0.0474	0.65584
chi-circEIF4E	1.9102	7.2396	2.3201	0.0036955	0.2526
chi-circEML4	132.631	96.6801	-0.47454	0.030308	0.57574
chi-circENAH	7.86688	16.4941	1.1315	0.003123	0.2438
chi-circENC1	16.1706	37.7532	1.2684	0.0013459	0.18319
chi-circENC1	67.1913	109.641	0.67559	0.00059796	0.12234
chi-circENC1	20.7455	12.8278	-0.7889	0.028616	0.5662
chi-circERCC3	7.83185	2.40076	-1.4983	0.046978	0.6542
chi-circERCC6L2	37.5693	24.6005	-0.63531	0.033298	0.59788
chi-circETFA	5.66092	11.1084	1.1526	0.049347	0.66338
chi-circEVI5	6.89656	2.53404	-1.4513	0.032382	0.59064
chi-circEYA1	7.85614	16.3586	1.0659	0.041028	0.63438
chi-circF8	5.09635	11.3632	1.0853	0.044416	0.64577
chi-circFAM114A2	20.8031	33.9895	0.70821	0.0059125	0.30396
chi-circFAM114A2	3.42391	11.0518	1.5839	0.0013801	0.18319
chi-circFAM149A	47.9309	73.424	0.59731	0.025682	0.54013
chi-circFAM179B	4.46099	0.779543	-2.1623	0.024442	0.52884
chi-circFAM19A4	1.5585	8.97684	2.7774	0.0054681	0.2916
chi-circFARS2	3.1143	12.3972	1.6882	0.0021567	0.20678
chi-circFBXO38	6.81156	15.4045	1.1964	0.019797	0.50722
chi-circFCHO2	72.0573	53.6312	-0.44186	0.023708	0.52884
chi-circFCHSD2	4.89396	1.03381	-2.027	0.024642	0.5311
chi-circFGD4	8.6144	3.91226	-1.2845	0.045256	0.64813
chi-circFGFR2	5.74408	18.2557	1.6858	3.8631e-05	0.021124
chi-circFLT1	8.68295	18.9655	1.0833	0.0063805	0.30951
chi-circFNBP1L	0.779251	4.63327	3.0058	0.0070342	0.31663
chi-circFNDC3B	5.01782	0.799528	-2.6592	0.015453	0.47157
chi-circFOCAD	7.19771	0.993344	-2.683	0.011098	0.40458
chi-circFRMD4B	8.52257	18.0266	1.2421	0.0018684	0.19448
chi-circFSHR	6.34874	0.834307	-2.5581	0.023398	0.52884
chi-circFYN	14.0571	25.5274	0.972	0.0014009	0.18319
chi-circGALNT7	3.51261	0	-4.0959	0.006282	0.30951
chi-circGALNT7	6.1421	0.695256	-2.8508	0.023455	0.52884
chi-circGCFC2	84.0093	105.857	0.37035	0.045497	0.64849
chi-circGET4	3.9378	14.9184	1.8442	0.00073421	0.14042
chi-circGFM1	7.7175	15.3167	0.8836	0.035168	0.60612
chi-circGFM2	8.86914	2.39524	-1.7803	0.020178	0.50997
chi-circGIPC1	14.0077	7.53089	-0.90844	0.032546	0.59144
chi-circGMPS	13.3902	23.8835	0.84206	0.0073315	0.31984
chi-circGPR107	9.34945	22.8867	1.343	0.00036879	0.10083
chi-circGRSF1	2.09168	10.9896	2.212	0.0055561	0.2916
chi-circGSE1	1.87453	8.85861	2.2581	0.0074944	0.31984
chi-circGSPT1	60.919	79.0788	0.3987	0.021476	0.52404
chi-circHECW2	1.90298	7.19721	1.7022	0.042282	0.63438
chi-circHECW2	4.68728	10.7518	1.154	0.043228	0.64275
chi-circHELLS	4.67284	11.4324	1.5187	0.02947	0.57182
chi-circHFM1	20.4133	7.42889	-1.4582	0.0010787	0.16526
chi-circHFM1	10.3406	3.55648	-1.3294	0.035907	0.60926
chi-circHIPK1	15.1487	26.2993	0.75111	0.038906	0.62909
chi-circHMCN1	34.4105	15.7578	-1.0596	0.0021657	0.20678
chi-circHMGCR	0.464739	6.25459	3.1847	0.0022024	0.207
chi-circHMGXB3	6.03492	12.2201	0.95064	0.047094	0.6542
chi-circHOMER1	6.17102	14.7534	1.3067	0.02211	0.52774
chi-circHOMER3	86.9762	121.963	0.48184	0.024389	0.52884
chi-circHP1BP3	12.3754	4.38847	-1.4874	0.010557	0.39198
chi-circHP1BP3	24.9777	16.7972	-0.62533	0.037971	0.62232
chi-circHPS3	15.4815	28.5468	0.82019	0.021931	0.52668
chi-circIDE	9.6871	24.2281	1.4113	0.0008847	0.15651
chi-circIFT74	55.2791	33.247	-0.76234	0.034794	0.60306
chi-circIFT80	38.8753	25.7451	-0.61152	0.03767	0.62083
chi-circIL10RA	0.5195	2.89851	2.8837	0.044273	0.64577
chi-circIL1R1	2.20227	7.61645	1.8334	0.016457	0.477
chi-circIL1R1	2.99755	10.3081	1.6037	0.030294	0.57574
chi-circIL1R1	14.1556	25.2858	0.88156	0.026381	0.54718
chi-circIL1RAP	11.2414	5.50019	-0.94558	0.041992	0.63438
chi-circINPP5F	35.5109	14.584	-1.2806	0.00056341	0.12234
chi-circINPP5F	16.0788	7.44189	-1.0711	0.035534	0.60912
chi-circIQGAP1	0.714814	5.12983	2.5592	0.043577	0.64423
chi-circIRF2	8.75652	15.5639	0.80705	0.030821	0.57574
chi-circITGA4	23.5513	9.40935	-1.3321	0.033277	0.59788
chi-circITGB5	47.9097	81.2258	0.75719	0.049409	0.66338
chi-circITGB5	13.8575	33.8098	1.3758	0.0028025	0.23413
chi-circITIH5	2.20159	6.31979	1.4468	0.037425	0.62083
chi-circITK	13.6015	6.42517	-0.9906	0.048896	0.66338
chi-circITPR2	3.92068	0.417154	-2.6965	0.022991	0.52884
chi-circIVNS1ABP	82.6888	56.1164	-0.53461	0.0067129	0.31301
chi-circJCHAIN	8.93845	3.18907	-1.4601	0.04163	0.63438
chi-circKANSL1	1.39641	5.49607	2.0961	0.030669	0.57574
chi-circKATNBL1	5.12435	12.2233	1.1942	0.0053254	0.28858
chi-circKDM1B	1.01385	7.98477	2.6453	0.0026895	0.2311
chi-circKDM4C	1.40841	5.0455	1.743	0.045929	0.65048
chi-circKDM4C	16.1083	6.26769	-1.2904	0.039738	0.63336
chi-circKDM5B	2.64433	0	-3.7319	0.020634	0.51074
chi-circKIAA0825	4.75298	0.960738	-2.0878	0.024201	0.52884
chi-circKIF3A	5.27396	1.15355	-2.2866	0.014195	0.44937
chi-circKRI1	4.26515	0.933811	-2.1958	0.03489	0.60306
chi-circL2HGDH	5.13831	1.38948	-1.8889	0.034157	0.60306
chi-circLAMA2	5.44467	0.874278	-2.6447	0.015758	0.47157
chi-circLAMB1	1.13298	6.08131	2.0719	0.0078363	0.32284
chi-circLARP1B	5.20085	0.821686	-2.5375	0.012665	0.4256
chi-circLCORL	252.478	203.167	-0.31374	0.012498	0.4256
chi-circLMNTD1	12.5969	4.22972	-1.5499	0.0021118	0.20678
chi-circLNPEP	2.10907	9.15684	1.8902	0.0024198	0.21405
chi-circLOC102169045	59.2394	29.8119	-1.0151	0.013831	0.44487
chi-circLOC102171304	3.34577	11.9032	1.7804	0.019837	0.50722
chi-circLOC102176740	177.71	238.532	0.43497	0.038362	0.62662
chi-circLOC102179763	90.9347	64.4647	-0.46344	0.029868	0.57399
chi-circLOC102179763	19.6742	9.79557	-0.98726	0.0035988	0.25112
chi-circLOC102185181	4.29501	0.918594	-2.0194	0.046404	0.6521
chi-circLOC102190621	0.784382	6.28536	2.7562	0.0016354	0.19448
chi-circLOC102191110	104.893	75.8888	-0.47355	0.01863	0.5041
chi-circLOC102191314	19.8483	10.5102	-0.87475	0.034124	0.60306
chi-circLOC105605604	10.7595	4.22732	-1.2685	0.039519	0.63336
chi-circLOC106503077	19.0641	7.34901	-1.3714	0.004336	0.26847
chi-circLOC106503346	101.838	164.916	0.72103	0.0039127	0.25849
chi-circLOC106503383	4.76336	16.5566	1.5898	0.00058961	0.12234
chi-circLOC108636462	6.28429	19.9362	1.7458	0.0028738	0.23679
chi-circLOC108636462	0.464739	5.42892	2.9752	0.00383	0.25849
chi-circLOC108636462	16.894	82.1502	2.3263	0.022805	0.52884
chi-circLOC108636462	0.5195	14.4107	5.3064	1.1801e-07	0.00035492
chi-circLOC108636462	1.5585	12.3295	3.111	0.025631	0.54013
chi-circLOC108636723	61.4685	144.7	1.2403	0.00074703	0.14042
chi-circLOC113880910	3.94398	0.655708	-2.5385	0.049367	0.66338
chi-circLPP	10.1335	22.5632	1.1549	0.02366	0.52884
chi-circLRBA	5.72076	0.477608	-3.5796	0.0052415	0.28661
chi-circLRIG1	12.353	26.4644	1.1028	0.0054798	0.2916
chi-circLRRC69	16.494	28.3316	0.81311	0.025314	0.53749
chi-circLRRC69	0	2.36447	3.8431	0.048777	0.66338
chi-circLRRFIP1	39.3913	19.9081	-0.98866	0.00020545	0.072693
chi-circLRRFIP1	4.78082	11.0587	1.2033	0.01392	0.44536
chi-circLSM14A	18.025	28.182	0.61846	0.040434	0.63336
chi-circLTBP1	2.1246	6.58052	1.6036	0.027213	0.55114
chi-circLUZP1	31.4478	48.602	0.61458	0.029433	0.57182
chi-circLYST	16.1262	28.2431	0.71909	0.017793	0.49779
chi-circMAGI3	3.90661	10.2814	1.4957	0.034182	0.60306
chi-circMAN2A1	2.12364	6.84801	1.3941	0.034213	0.60306
chi-circMAPK8	48.2842	79.2401	0.74919	0.047716	0.65829
chi-circMBD2	3.565	7.99011	1.1211	0.045455	0.64849
chi-circMCTP2	9.22546	3.60422	-1.4012	0.037673	0.62083
chi-circMED17	20.0318	9.72614	-0.9505	0.044334	0.64577
chi-circMIEF1	2.5084	10.8805	2.2004	0.0025313	0.22066
chi-circMIEF1	3.94216	8.07394	1.2414	0.036712	0.61682
chi-circMIEF1	4.34285	11.8333	1.2184	0.034338	0.60306
chi-circMPP6	4.9361	0.799528	-2.4867	0.017439	0.49155
chi-circMPP6	4.25244	0.417154	-3.0294	0.025359	0.53749
chi-circMRPL50	7.17438	2.51405	-1.3497	0.044998	0.64752
chi-circMRVI1	13.3025	6.70656	-1.0153	0.034834	0.60306
chi-circMTCL1	145.469	425.049	1.5459	9.5935e-06	0.0064116
chi-circMTR	6.07863	16.6658	1.2838	0.01913	0.50722
chi-circMYH10	5.88777	15.0828	1.17	0.010836	0.39987
chi-circMYH11	35.4193	20.4387	-0.81855	0.007821	0.32284
chi-circNAA35	0	6.48645	5.3107	0.039291	0.63336
chi-circNAB1	10.937	20.5479	0.78907	0.026936	0.54962
chi-circNAF1	17.5584	38.2013	1.1627	0.0040221	0.26014
chi-circNAV3	2.04227	11.8205	2.2503	0.0022745	0.20884
chi-circNCAM2	2.45959	6.30153	1.7059	0.024051	0.52884
chi-circNCAPG	15.6032	28.6146	1.0177	0.015515	0.47157
chi-circNEIL3	1.04242	5.71743	2.5557	0.0074974	0.31984
chi-circNEK9	2.9068	7.44482	1.2673	0.040077	0.63336
chi-circNFIX	51.5294	31.4781	-0.70306	0.046639	0.6524
chi-circNR5A2	1.039	10.8349	3.7464	0.00034903	0.10083
chi-circNR5A2	8.24623	27.991	1.8297	0.00057872	0.12234
chi-circNTRK2	23.1075	38.3957	0.68907	0.01956	0.50722
chi-circNUDT3	12.8335	30.2591	1.2115	8.3164e-05	0.033398
chi-circOIT3	0	3.72042	4.5106	0.00039772	0.10401
chi-circOSBPL1A	46.7518	77.5221	0.70886	0.003234	0.2438
chi-circOSBPL8	11.3876	4.59595	-1.1344	0.04743	0.65584
chi-circOSMR	14.1532	24.5507	0.83944	0.0092967	0.36406
chi-circOSMR	9.52708	22.9579	1.2474	0.018791	0.5046
chi-circOXCT1	25.1836	7.98964	-1.7157	0.00044033	0.11036
chi-circPALMD	3.45725	0	-4.1339	0.0019151	0.19448
chi-circPANK2	11.5878	19.527	0.79783	0.023919	0.52884
chi-circPANK2	72.3449	102.896	0.48416	0.024333	0.52884
chi-circPAPSS1	2.73567	10.1105	1.7509	0.0066099	0.31301
chi-circPARD3	6.73124	1.94466	-1.9911	0.01359	0.44209
chi-circPARN	2.27341	6.45229	1.7967	0.021978	0.52668
chi-circPCCB	77.2349	53.796	-0.5351	0.037493	0.62083
chi-circPCM1	2.26364	6.77119	1.4025	0.045633	0.6489
chi-circPDE8B	7.41966	14.408	1.028	0.0114	0.40741
chi-circPDS5B	260.948	165.797	-0.65776	0.030577	0.57574
chi-circPGGT1B	15.0331	29.1445	0.8669	0.012601	0.4256
chi-circPHF21A	1529.36	1258.35	-0.27943	0.042767	0.63831
chi-circPHF21A	5.89476	0.278102	-3.7962	0.0038955	0.25849
chi-circPHIP	16.7767	26.2519	0.6672	0.040977	0.63438
chi-circPIAS2	3.03922	8.66633	1.3671	0.024376	0.52884
chi-circPICALM	137.935	11.567	-3.5812	0.00078041	0.14225
chi-circPITPNM2	32.8198	58.6494	0.87682	0.0045852	0.27307
chi-circPLA2R1	2.05088	9.54899	1.9353	0.0013389	0.18319
chi-circPLCB4	5.65994	0.655708	-3.1604	0.0023263	0.20884
chi-circPLCB4	6.27671	13.2266	1.041	0.040713	0.63438
chi-circPLD1	7.84786	1.64905	-2.0741	0.0097485	0.375
chi-circPLEKHA3	30.5358	13.0755	-1.1238	0.00057672	0.12234
chi-circPLXDC2	24.0495	14.1482	-0.71068	0.036573	0.61682
chi-circPOSTN	0.424167	5.54758	3.2315	0.001079	0.16526
chi-circPPIP5K2	3.37582	8.30301	1.261	0.035958	0.60926
chi-circPPM1B	92.9305	64.6089	-0.54884	0.0093209	0.36406
chi-circPRKX	1.60334	8.16132	2.1384	0.011447	0.40741
chi-circPRRC2C	18.3051	8.53167	-1.1382	0.016738	0.47806
chi-circPRSS12	4.48076	0.362389	-3.2559	0.0072443	0.31984
chi-circPSD3	0.996043	5.91316	2.5541	0.0047218	0.27574
chi-circPSD3	60.1595	80.5767	0.40079	0.038441	0.62662
chi-circPSD3	106.31	130.792	0.31794	0.047025	0.6542
chi-circPTBP3	7.8855	13.6596	0.83686	0.035545	0.60912
chi-circPTGIS	5.6824	19.7348	1.7818	3.1479e-05	0.018935
chi-circPTK2	3.25601	8.56453	1.1354	0.041281	0.63438
chi-circPTPN11	3.61348	9.63482	1.3978	0.021573	0.52404
chi-circPTPRB	6.72638	15.7934	1.3875	0.013597	0.44209
chi-circPTPRM	17.2411	28.4852	0.76126	0.0043741	0.26847
chi-circPUM2	8.27783	18.8641	1.0966	0.0081461	0.33107
chi-circRABGAP1L	6.89189	1.92833	-1.6588	0.024188	0.52884
chi-circRABGGTB	8.24107	2.18527	-1.7059	0.029029	0.56877
chi-circRAD51C	31.8323	18.3903	-0.83023	0.019901	0.50722
chi-circRALGPS1	3.50055	0.278102	-3.0287	0.024811	0.5311
chi-circRANBP17	6.75921	1.50432	-1.988	0.025984	0.54091
chi-circRASA2	10.8842	5.50563	-0.97697	0.028719	0.56638
chi-circRB1	4.98279	0.918594	-2.0698	0.029305	0.57182
chi-circRBL2	2.92547	0.362389	-2.735	0.049194	0.66338
chi-circRCBTB1	6.52856	0	-5.0207	4.6418e-06	0.0034901
chi-circRCBTB2	3.45337	0	-4.0558	0.0031838	0.2438
chi-circRCL1	0.833949	5.5017	2.5122	0.031439	0.58366
chi-circREEP3	2.47744	8.47185	1.5771	0.02844	0.56458
chi-circRERG	84.5107	53.5858	-0.65637	0.028435	0.56458
chi-circRFWD2	4.22767	0	-4.4545	0.00091108	0.15658
chi-circRIMS2	4.98986	14.7259	1.7638	0.0044815	0.27229
chi-circRMDN2	1.75724	13.7699	2.8418	5.6803e-05	0.028472
chi-circRMDN2	17.1718	61.9025	1.8542	1.224e-06	0.0012271
chi-circRMDN2	106.498	332.787	1.6534	2.0057e-12	1.2064e-08
chi-circRMDN2	55.9276	88.2522	0.69234	0.024063	0.52884
chi-circRNF216	2.31602	7.94376	1.7114	0.0036322	0.25112
chi-circRNF216	21.7623	33.3603	0.62213	0.036959	0.61752
chi-circRNF216	1.36826	6.08918	1.8827	0.038864	0.62909
chi-circRSBN1	15.0162	24.3694	0.63413	0.034583	0.60306
chi-circRTCA	78.4957	103.961	0.45017	0.03951	0.63336
chi-circRUFY2	11.8278	4.53132	-1.4427	0.01255	0.4256
chi-circRUNX2	6.77728	16.5844	1.452	0.0032587	0.2438
chi-circRYK	3.76781	9.70544	1.2965	0.015848	0.47185
chi-circRYR2	5.60297	1.65022	-1.7822	0.02837	0.56458
chi-circSCAF8	6.7676	1.93307	-1.6726	0.026918	0.54962
chi-circSCARB1	2.43729	7.42376	1.4034	0.046018	0.65048
chi-circSCCPDH	16.6911	8.60874	-0.88468	0.030292	0.57574
chi-circSCMH1	89.4018	56.1382	-0.69275	0.0076067	0.32221
chi-circSCP2	9.70935	1.07286	-2.9643	8.3286e-05	0.033398
chi-circSCUBE2	13.7596	7.02444	-0.92997	0.031771	0.58511
chi-circSENP6	42.482	22.9676	-0.80718	0.0048328	0.27685
chi-circSERINC3	3.89165	0.799528	-2.3109	0.033169	0.59788
chi-circSETD9	14.7907	5.93102	-1.332	0.015306	0.47157
chi-circSLC12A2	13.5076	25.5609	0.85593	0.022918	0.52884
chi-circSLC12A2	0	5.94017	5.2017	3.7175e-06	0.0031944
chi-circSLC15A4	25.8493	14.1657	-0.90081	0.0030132	0.2438
chi-circSLC15A4	3.30677	8.54007	1.2925	0.043781	0.64423
chi-circSLC16A12	3.117	28.0244	3.2125	0.040372	0.63336
chi-circSLC25A26	24.1263	14.6095	-0.74568	0.040158	0.63336
chi-circSLC25A30	13.4427	28.5486	1.1347	0.032985	0.5976
chi-circSLC30A7	661.453	957.988	0.53655	0.0016191	0.19448
chi-circSLC30A9	5.02577	10.0321	1.1312	0.020486	0.51074
chi-circSLC35F5	2.72128	11.1395	1.9337	0.006938	0.31663
chi-circSLC38A1	12.9213	26.5508	0.92764	0.014401	0.45114
chi-circSLC6A6	4.08251	13.6827	1.7328	0.0018351	0.19448
chi-circSLC7A11	6.53099	14.5988	1.067	0.043805	0.64423
chi-circSLK	5.27183	0.854293	-2.3285	0.022963	0.52884
chi-circSMAD1	48.0116	71.6255	0.53149	0.01954	0.50722
chi-circSMAD3	24.1476	12.634	-1.0329	0.013124	0.43614
chi-circSMARCA1	0.5693	5.58539	3.1068	0.00194	0.19448
chi-circSMYD3	36.2023	55.3982	0.58093	0.0096158	0.37315
chi-circSNRK	176.017	225.609	0.35007	0.030464	0.57574
chi-circSNX13	574.273	473.286	-0.2725	0.044555	0.64577
chi-circSNX30	0.944089	4.29062	1.8571	0.040204	0.63336
chi-circSOS1	0.842336	4.82541	2.2281	0.044041	0.64577
chi-circSOX5	24.0863	15.4567	-0.67567	0.034861	0.60306
chi-circSPAG17	4.66244	13.5876	1.6543	0.034877	0.60306
chi-circSPAST	13.4414	5.91704	-1.083	0.026664	0.54962
chi-circSPRED1	4.81857	0.834307	-2.1204	0.046509	0.6521
chi-circSPTLC1	4.93564	12.29	1.2675	0.02315	0.52884
chi-circSRGAP2	2.29196	6.84132	1.3209	0.049785	0.66695
chi-circSTAG1	25.9747	11.9959	-1.0669	0.01946	0.50722
chi-circSTAU1	53.2091	95.2836	0.83566	0.0017126	0.19448
chi-circSTAU2	9.19095	14.5364	0.7517	0.048849	0.66338
chi-circSTK33	5.91061	1.09979	-2.1398	0.0097881	0.375
chi-circSTT3B	3.85177	13.5767	1.802	0.0031346	0.2438
chi-circSUCLG2	1.44082	6.84015	1.9603	0.0050286	0.28007
chi-circSUGCT	13.7953	27.3088	1.0368	0.0062383	0.30951
chi-circSUMF1	1.26092	8.08775	2.501	0.016363	0.477
chi-circSUPT3H	18.0737	38.8851	1.1646	0.0016525	0.19448
chi-circSUPT3H	5.57447	13.8488	1.4545	0.0084824	0.34015
chi-circSWAP70	5.98948	1.04134	-3.0806	0.015252	0.47157
chi-circSWAP70	1.80123	8.9837	2.0401	0.0013479	0.18319
chi-circSYDE2	6.79054	1.09285	-2.5587	0.017959	0.49949
chi-circSYT9	21.8111	34.6341	0.72357	0.036823	0.61696
chi-circSYTL3	32.344	18.075	-0.82269	0.0035558	0.25112
chi-circTANC2	8.15241	3.19894	-1.5133	0.035866	0.60926
chi-circTBC1D1	5.57355	14.0875	1.1975	0.0077286	0.32284
chi-circTBC1D12	25.8921	16.5118	-0.66786	0.041294	0.63438
chi-circTBC1D19	58.655	40.8019	-0.49635	0.019324	0.50722
chi-circTBC1D5	5.58926	10.9934	0.99864	0.027722	0.55583
chi-circTBCD	4.37513	10.1954	1.3257	0.016574	0.477
chi-circTBCD	5.72764	14.7336	1.1531	0.025378	0.53749
chi-circTC2N	2.74995	9.99867	2.0274	0.0050272	0.28007
chi-circTC2N	0	8.16068	5.6749	2.0827e-07	0.00041759
chi-circTC2N	2.64124	10.8048	1.8966	0.0014661	0.18763
chi-circTC2N	2.77222	11.9866	2.3464	0.0047971	0.27685
chi-circTC2N	18.1891	59.7498	1.8227	8.6559e-07	0.0010413
chi-circTCF12	15.4153	5.9689	-1.3717	0.0066593	0.31301
chi-circTCF23	0	8.39572	5.6465	3.7541e-07	0.00056452
chi-circTCP1	4.4513	0.715241	-2.5274	0.023562	0.52884
chi-circTCTN2	47.9008	30.6905	-0.63992	0.012009	0.41996
chi-circTESK2	12.5215	3.12336	-1.937	0.010994	0.40323
chi-circTIAM1	3.16099	9.30508	1.6672	0.044817	0.64752
chi-circTIAM1	0.798343	5.20654	2.6845	0.018373	0.50234
chi-circTLR6	9.63021	1.78025	-2.3879	0.0041897	0.26327
chi-circTMEM67	1.41079	6.22365	2.198	0.031162	0.58031
chi-circTRDMT1	5.07814	0.955217	-2.4921	0.015625	0.47157
chi-circTRDMT1	2.33572	8.21748	1.4933	0.015751	0.47157
chi-circTSPAN12	0.822145	4.94607	2.1825	0.023374	0.52884
chi-circTTBK2	6.89974	2.74923	-1.3058	0.035716	0.60926
chi-circTTC27	111.856	80.1968	-0.46786	0.026699	0.54962
chi-circTTC27	11.3966	3.43005	-1.591	0.011259	0.40741
chi-circTTC3	9.99159	4.15728	-1.2802	0.025989	0.54091
chi-circTUFT1	5.87242	1.0181	-2.4773	0.029706	0.57387
chi-circTYK2	2.93679	9.58809	1.4161	0.029767	0.57387
chi-circUBAP2	30.4479	49.0471	0.68207	0.0060537	0.30858
chi-circUBE2V2	10.7848	2.81688	-2.0101	0.005575	0.2916
chi-circUCHL3	2.5311	7.25368	1.3903	0.023148	0.52884
chi-circUCK2	1.844	6.44247	1.7212	0.042181	0.63438
chi-circUNC13B	6.70657	12.4966	0.83453	0.040932	0.63438
chi-circUSO1	5.83124	1.25883	-2.055	0.020578	0.51074
chi-circUSP25	11.3826	19.3166	0.73343	0.038898	0.62909
chi-circUSP47	4.52863	11.731	1.5364	0.030356	0.57574
chi-circUTRN	2.38536	7.34463	1.6025	0.019023	0.50722
chi-circVASH2	168.116	91.5519	-0.8879	0.019822	0.50722
chi-circVPS33A	3.11607	8.258	1.3242	0.018186	0.49949
chi-circVPS8	4.94942	0.993344	-2.095	0.024153	0.52884
chi-circVRK1	57.9927	36.6815	-0.6731	0.01681	0.47806
chi-circVRK2	52.7113	29.478	-0.84879	0.0033236	0.2438
chi-circVWA8	5.32759	0.960738	-2.2745	0.032404	0.59064
chi-circWDR37	10.9524	17.6412	0.7854	0.042282	0.63438
chi-circWDR78	2.31715	7.61208	2.199	0.018136	0.49949
chi-circWWOX	146.947	102.713	-0.52056	0.027047	0.54962
chi-circWWTR1	4.7898	1.11138	-2.1464	0.031809	0.58511
chi-circXPO5	1.67329	5.92484	1.463	0.044536	0.64577
chi-circYIPF4	22.9069	34.6376	0.59056	0.048611	0.66338
chi-circYTHDC1	17.2639	10.3256	-0.79856	0.048397	0.66338
chi-circZC3H13	18.1573	9.11241	-0.98171	0.013544	0.44209
chi-circZC3H13	11.9934	2.52836	-2.121	0.010058	0.38289
chi-circZFAND4	4.95297	17.8019	1.7099	0.0047012	0.27574
chi-circZFAT	23.8802	9.78955	-1.3386	0.0016385	0.19448
chi-circZMIZ1	1.74672	5.47135	1.5683	0.03731	0.62083
chi-circZMYND11	12.9962	5.98081	-1.1368	0.033451	0.59883
chi-circZNF215	21.5626	7.9277	-1.4698	0.015444	0.47157
chi-circZNF236	12.102	23.1996	0.99664	0.0032672	0.2438
chi-circZNF236	0.665246	4.78877	2.6381	0.017488	0.49155
chi-circZNF451	5.19991	11.3477	1.0861	0.040196	0.63336
chi-circZNF568	20.9504	11.4079	-0.84351	0.021606	0.52404
chi-circZNF608	25.1071	38.4617	0.59582	0.022525	0.52884
chi-circZZEF1	4.74735	9.97197	1.1241	0.02063	0.51074
chi-circ0007019	8.70312	17.0223	0.9558	0.010554	0.39198
chi-circ0013017	7.16231	0.724778	-3.1313	0.0083976	0.33901
chi-circ0018091	0.779251	4.51994	2.9747	0.0074433	0.31984
chi-circ0020066	8.55763	0.993344	-2.9624	0.0012417	0.18217
chi-circ0037568	5.5588	13.6844	1.2081	0.0067121	0.31301
